# Supplementary material for: Parasites of parasites of bats: Laboulbeniales (Fungi: Ascomycota) on bat flies (Diptera: Nycteribiidae) in central Europe
Source: Parasit Vectors. 2017 Feb 21;10:96. doi: 10.1186/s13071-017-2022-y (PMC5320862; doi:10.1186/s13071-017-2022-y)
Supplement: Additional file 1: Table S1. — Summary of all records of Laboulbeniales associated with bat flies thus far. (XLS 53 kb) [file 13071_2017_2022_MOESM1_ESM.xls]

## Sheet: Sheet1
Additional file 1: Table S1. Summary of all records of Laboulbeniales associated with bat flies thus far
Laboulbeniales species	Country	Host species	Bat host	Host #	Laboul #	Reference(s)
EASTERN HEMISPHERE
Arthrorhynchus acrandros	Italy	Phthiridium biarticulatum [as Nycteribia (Celepries) biarticulata]			[Type]	Merola A. Interessante ritrovamento di labulbeniologia cavernicola: Arthrorhynchus acrandros n. sp. (con considerazioni sul gen. Arthrorhynchus). Bol Soc Nat Napoli. 1952;60:1-30.
						Balazuc J. Notes sur les Laboulbéniales. III. Rectifications, synonymies et mises au point (suite). Bull. Mens. Soc. Linn. Soc. Bot. Lyon. 1971;40:211-216.
Arthrorhynchus cyclopodiae	Papua New Gunea [as New Pomerania]	Cyclopodia macrura		Thaxter No. 854 (Berlin Museum)	FH 3953 [Type], FH 3954-3956	Speiser P. Zur Kenntniss der geographischen Verbreitung der Ascomyceten-Gattung Helminthophana Peyritsch. Ber Deutsch Bot Ges. 1901;18:498-500.
						Thaxter R. Preliminary diagnosis of new species of Laboulbeniaceae. III. Proc Am Acad Arts Sci. 1901;36:397-414.
						Balazuc J. Notes sur les Laboulbéniales. III. Rectifications, synonymies et mises au point (suite). Bull. Mens. Soc. Linn. Soc. Bot. Lyon. 1971;40:211-216.
Arthrorhynchus eucampsipodae	Egypt	Eucampsipoda hyrtli	Rousettus aegyptiacus	Thaxter No. 855 (Berlin Museum)	FH 3959 [Type]	Speiser P. Zur Kenntniss der geographischen Verbreitung der Ascomyceten-Gattung Helminthophana Peyritsch. Ber Deutsch Bot Ges. 1901;18:498-500.
						Thaxter R. Preliminary diagnosis of new species of Laboulbeniaceae. III. Proc Am Acad Arts Sci. 1901;36:397-414.
						Balazuc J. Notes sur les Laboulbéniales. III. Rectifications, synonymies et mises au point (suite). Bull. Mens. Soc. Linn. Soc. Bot. Lyon. 1971;40:211-216.
						Blackwell M. Incidence, host specificity, distribution, and morphological variation in Arthrorhynchus nycteribiae and A. eucampsipodae (Laboulbeniomycetes). Mycologia. 1980;72:143-58.
Arthrorhynchus eucampsipodae	England	Nycteribia kolenatii	Myotis daubentonii		Blackwell No. 1	Blackwell M. Incidence, host specificity, distribution, and morphological variation in Arthrorhynchus nycteribiae and A. eucampsipodae (Laboulbeniomycetes). Mycologia. 1980;72:143-58.
						Blackwell M. Developmental morphology and taxonomic characters of Arthrorhynchus nycteribiae and A. eucampsipodae (Laboulbeniomycetes). Mycologia. 1980;72:159-68.
Arthrorhynchus eucampsipodae	England	Nycteribia kolenatii	Myotis daubentonii	Rothschild No. 85	Blackwell No. 4	Blackwell M. Incidence, host specificity, distribution, and morphological variation in Arthrorhynchus nycteribiae and A. eucampsipodae (Laboulbeniomycetes). Mycologia. 1980;72:143-58.
						Blackwell M. Developmental morphology and taxonomic characters of Arthrorhynchus nycteribiae and A. eucampsipodae (Laboulbeniomycetes). Mycologia. 1980;72:159-68.
Arthrorhynchus eucampsipodae	France	Nycteribia pedicularia	Myotis capaccinii	Rothschild coll.	Blackwell No. 2	Blackwell M. Incidence, host specificity, distribution, and morphological variation in Arthrorhynchus nycteribiae and A. eucampsipodae (Laboulbeniomycetes). Mycologia. 1980;72:143-58.
Arthrorhynchus eucampsipodae	France	Nycteribia pedicularia	Rhinolophus hipposideros	Rothschild No. 77	Blackwell No. 3	Blackwell M. Incidence, host specificity, distribution, and morphological variation in Arthrorhynchus nycteribiae and A. eucampsipodae (Laboulbeniomycetes). Mycologia. 1980;72:143-58.
Arthrorhynchus eucampsipodae	Gabon	Eucampsipoda africana	Rousettus aegyptiacus			Balazuc J. Notes sur les Laboulbéniales. III. Rectifications, synonymies et mises au point (suite). Bull. Mens. Soc. Linn. Soc. Bot. Lyon. 1971;40:211-216.
Arthrorhynchus eucampsipodae	Hungary	Nycteribia schmidlii	Miniopterus schreibersii			This paper
Arthrorhynchus eucampsipodae	India	Basilia pumila	Pipistrellus javanicus [as P. abramus]		Blackwell No. 23	Blackwell M. Incidence, host specificity, distribution, and morphological variation in Arthrorhynchus nycteribiae and A. eucampsipodae (Laboulbeniomycetes). Mycologia. 1980;72:143-58.
Arthrorhynchus eucampsipodae	Indonesia (Ambon Island)	Nycteribia progressa [as Eremoctenia progressa]	gen. & sp. indet.			Balazuc J. Notes sur les Laboulbéniales. III. Rectifications, synonymies et mises au point (suite). Bull. Mens. Soc. Linn. Soc. Bot. Lyon. 1971;40:211-216.
Arthrorhynchus eucampsipodae	Israel	Eucampsipoda hyrtli	Rousettus aegyptiacus	Rothschild 120	Blackwell No. 49	Blackwell M. Incidence, host specificity, distribution, and morphological variation in Arthrorhynchus nycteribiae and A. eucampsipodae (Laboulbeniomycetes). Mycologia. 1980;72:143-58.
						Blackwell M. Developmental morphology and taxonomic characters of Arthrorhynchus nycteribiae and A. eucampsipodae (Laboulbeniomycetes). Mycologia. 1980;72:159-68.
Arthrorhynchus eucampsipodae	Italy	Penicillidia dufourii	Myotis myotis	Rothschild No. 57	Blackwell No. 25	Blackwell M. Incidence, host specificity, distribution, and morphological variation in Arthrorhynchus nycteribiae and A. eucampsipodae (Laboulbeniomycetes). Mycologia. 1980;72:143-58.
Arthrorhynchus eucampsipodae	Kenya	Nycteribia schmidlii	Miniopterus natalensis arenarius	British Museum 1935-203	Blackwell No. 5-11	Blackwell M. Incidence, host specificity, distribution, and morphological variation in Arthrorhynchus nycteribiae and A. eucampsipodae (Laboulbeniomycetes). Mycologia. 1980;72:143-58.
Arthrorhynchus eucampsipodae	Myanmar (Burma)	Eucampsipoda hyrtli	gen. & sp. indet.			Speiser P. Zur Kenntniss der geographischen Verbreitung der Ascomyceten-Gattung Helminthophana Peyritsch. Ber Deutsch Bot Ges. 1901;18:498-500.
						Thaxter R. Preliminary diagnosis of new species of Laboulbeniaceae. III. Proc Am Acad Arts Sci. 1901;36:397-414.
						[as A. nycteribiae] Balazuc J. Notes sur les Laboulbéniales. III. Rectifications, synonymies et mises au point (suite). Bull. Mens. Soc. Linn. Soc. Bot. Lyon. 1971;40:211-216.
Arthrorhynchus eucampsipodae	Peninsular Malaysia	Cyclopodia ferrarii	Chironax melanocphalus	British Museum 1967-400 (PM54)	Blackwell No. 47	Blackwell M. Incidence, host specificity, distribution, and morphological variation in Arthrorhynchus nycteribiae and A. eucampsipodae (Laboulbeniomycetes). Mycologia. 1980;72:143-58.
						Blackwell M. Developmental morphology and taxonomic characters of Arthrorhynchus nycteribiae and A. eucampsipodae (Laboulbeniomycetes). Mycologia. 1980;72:159-68.
Arthrorhynchus eucampsipodae	Peninsular Malaysia	Cyclopodia ferrarii	Chironax melanocphalus	British Museum 1967-400 (PM27)	Blackwell No. 52	Blackwell M. Incidence, host specificity, distribution, and morphological variation in Arthrorhynchus nycteribiae and A. eucampsipodae (Laboulbeniomycetes). Mycologia. 1980;72:143-58.
						Blackwell M. Developmental morphology and taxonomic characters of Arthrorhynchus nycteribiae and A. eucampsipodae (Laboulbeniomycetes). Mycologia. 1980;72:159-68.
Arthrorhynchus eucampsipodae	Sierra Leone	Eucampsipoda africana	Rousettus aegyptiacus		Blackwell No. 48	Blackwell M. Incidence, host specificity, distribution, and morphological variation in Arthrorhynchus nycteribiae and A. eucampsipodae (Laboulbeniomycetes). Mycologia. 1980;72:143-58.
Arthrorhynchus eucampsipodae	Taiwan	Nycteribia parvula	Miniopterus schreibersii		Blackwell No. 15	Blackwell M. Incidence, host specificity, distribution, and morphological variation in Arthrorhynchus nycteribiae and A. eucampsipodae (Laboulbeniomycetes). Mycologia. 1980;72:143-58.
						Blackwell M. Developmental morphology and taxonomic characters of Arthrorhynchus nycteribiae and A. eucampsipodae (Laboulbeniomycetes). Mycologia. 1980;72:159-68.
Arthrorhynchus eucampsipodae	Thailand	Eucampsipoda inermis	gen. & sp. indet.	Rothschild No. 8	Blackwell No. 54-59	Blackwell M. Incidence, host specificity, distribution, and morphological variation in Arthrorhynchus nycteribiae and A. eucampsipodae (Laboulbeniomycetes). Mycologia. 1980;72:143-58.
						Blackwell M. Developmental morphology and taxonomic characters of Arthrorhynchus nycteribiae and A. eucampsipodae (Laboulbeniomycetes). Mycologia. 1980;72:159-68.
Arthrorhynchus eucampsipodae	Tunisia	Nycteribia vexata	Myotis oxygnathus		Blackwell No. 17	Blackwell M. Incidence, host specificity, distribution, and morphological variation in Arthrorhynchus nycteribiae and A. eucampsipodae (Laboulbeniomycetes). Mycologia. 1980;72:143-58.
						Blackwell M. Developmental morphology and taxonomic characters of Arthrorhynchus nycteribiae and A. eucampsipodae (Laboulbeniomycetes). Mycologia. 1980;72:159-68.
Arthrorhynchus nycteribiae	Australia	Penicillidia conspicua	gen. & sp. indet.	Rothschild No. 117	Blackwell No. 29	Blackwell M. Incidence, host specificity, distribution, and morphological variation in Arthrorhynchus nycteribiae and A. eucampsipodae (Laboulbeniomycetes). Mycologia. 1980;72:143-58.
Arthrorhynchus nycteribiae	Australia	Penicillidia conspicua	gen. & sp. indet.	British Museum 1946-288	Blackwell No. 31-34	Blackwell M. Incidence, host specificity, distribution, and morphological variation in Arthrorhynchus nycteribiae and A. eucampsipodae (Laboulbeniomycetes). Mycologia. 1980;72:143-58.
Arthrorhynchus nycteribiae	Australia	Penicillidia dufourii	Miniopterus schreibersii	British Museum 1911-103	Blackwell No. 24	Blackwell M. Incidence, host specificity, distribution, and morphological variation in Arthrorhynchus nycteribiae and A. eucampsipodae (Laboulbeniomycetes). Mycologia. 1980;72:143-58.
Arthrorhynchus nycteribiae	Australia	Penicillidia oceanica oceanica	Miniopterus schreibersii	British Museum 1913-450	Blackwell No. 53	Blackwell M. Incidence, host specificity, distribution, and morphological variation in Arthrorhynchus nycteribiae and A. eucampsipodae (Laboulbeniomycetes). Mycologia. 1980;72:143-58.
Arthrorhynchus nycteribiae [as Laboulbenia nycteribiae]	Austria	Nycteribia vexata [as Nycteribia montaguei]	Myotis murinus			Peyritsch J. Über einige Pilze aus der Familie der Laboulbenien. Sitzungsber Kaiserl Akad Wiss Wien, Math-Naturwiss Cl. 1871;64:441-58.
Arthrorhynchus nycteribiae [incorrectly identified as Stigmatomyces nycteribiidarum]	Bulgaria and/or Slovakia (all bat flies were treated together, regardless of origin)	Penicillidia conspicua	Miniopterus schreibersii			Samsinakova A. Prispevek k poznáni entomofytnich hub na muchulovitych (Nycteribiidae). Beiträge zur Kenntnis der entomophagen Pilze auf den Nycteribiiden. Zool Listy (ser. 2) 1960;9:237-8.
Arthrorhynchus nycteribiae [incorrectly identified as Stigmatomyces nycteribiidarum]	Bulgaria and/or Slovakia (all bat flies were treated together, regardless of origin)	Penicillidia dufourii	Miniopterus schreibersii			Samsinakova A. Prispevek k poznáni entomofytnich hub na muchulovitych (Nycteribiidae). Beiträge zur Kenntnis der entomophagen Pilze auf den Nycteribiiden. Zool Listy (ser. 2) 1960;9:237-8.
Arthrorhynchus nycteribiae [as A. westrumbii]	Central Europe [as "Banat"]	Penicillidia conspicua [as Megistopoda westwoodii]	Rhinolophus euryale			Kolenati FA. Epizoa der Nycteribien. Wien Entomol Monatsschr. 1857;1:66-9.
						Speiser P. Zur Kenntniss der geographischen Verbreitung der Ascomyceten-Gattung Helminthophana Peyritsch. Ber Deutsch Bot Ges. 1901;18:498-500.
						Balazuc J. Notes sur les Laboulbéniales. III. Rectifications, synonymies et mises au point (suite). Bull. Mens. Soc. Linn. Soc. Bot. Lyon. 1971;40:211-216.
Arthrorhynchus nycteribiae [as Laboulbenia nycteribiae]	Central Europe [as "Banat"]	Nycteribia sp.	Myotis murinus			Peyritsch J. Über einige Pilze aus der Familie der Laboulbenien. Sitzungsber Kaiserl Akad Wiss Wien, Math-Naturwiss Cl. 1871;64:441-58.
						Speiser P. Zur Kenntniss der geographischen Verbreitung der Ascomyceten-Gattung Helminthophana Peyritsch. Ber Deutsch Bot Ges. 1901;18:498-500.
						Thaxter R. Contribution toward a monograph of the Laboulbeniaceae. Part II. Mem Am Acad Arts Sci. 1908;13:217-469.
Arthrorhynchus nycteribiae [as Laboulbenia nycteribiae]	Central Europe [as "Banat"]	Penicillidia dufourii	Myotis murinus			Peyritsch J. Über einige Pilze aus der Familie der Laboulbenien. Sitzungsber Kaiserl Akad Wiss Wien, Math-Naturwiss Cl. 1871;64:441-58.
						Speiser P. Zur Kenntniss der geographischen Verbreitung der Ascomyceten-Gattung Helminthophana Peyritsch. Ber Deutsch Bot Ges. 1901;18:498-500.
						Thaxter R. Contribution toward a monograph of the Laboulbeniaceae. Part II. Mem Am Acad Arts Sci. 1908;13:217-469.
Arthrorhynchus nycteribiae [as A. diesingii]	Czech Republic [as Austria in Speiser 1901 and Thaxter 1908]	Nycteribia vexata [as Acrocholidia montguei (vexata)]	Myotus murinus			Kolenati FA. Epizoa der Nycteribien. Wien Entomol Monatsschr. 1857;1:66-9.
						Speiser P. Zur Kenntniss der geographischen Verbreitung der Ascomyceten-Gattung Helminthophana Peyritsch. Ber Deutsch Bot Ges. 1901;18:498-500.
						Thaxter R. Contribution toward a monograph of the Laboulbeniaceae. Part II. Mem Am Acad Arts Sci. 1908;13:217-469.
Arthrorhynchus nycteribiae	"Czecho-Slovakia"	Penicillidia conspicua	Miniopterus schreibersii			Balazuc J. Notes sur les Laboulbéniales. III. Rectifications, synonymies et mises au point (suite). Bull. Mens. Soc. Linn. Soc. Bot. Lyon. 1971;40:211-216.
Arthrorhynchus nycteribiae	"Czecho-Slovakia"	Penicillidia dufourii	Miniopterus schreibersii			Balazuc J. Notes sur les Laboulbéniales. III. Rectifications, synonymies et mises au point (suite). Bull. Mens. Soc. Linn. Soc. Bot. Lyon. 1971;40:211-216.
Arthrorhynchus nycteribiae [as A. westrumbii]	Croatia	Penicillidia conspicua [as Megistopoda westwoodii]	Rhinolophus euryale			Kolenati FA. Epizoa der Nycteribien. Wien Entomol Monatsschr. 1857;1:66-9.
						Speiser P. Zur Kenntniss der geographischen Verbreitung der Ascomyceten-Gattung Helminthophana Peyritsch. Ber Deutsch Bot Ges. 1901;18:498-500.
						Balazuc J. Notes sur les Laboulbéniales. III. Rectifications, synonymies et mises au point (suite). Bull. Mens. Soc. Linn. Soc. Bot. Lyon. 1971;40:211-216.
Arthrorhynchus nycteribiae	Denmark	Nycteribia (Listropoda) pedicularia	gen. & sp. indet.			Ryberg O. Studies on bats and bat parasites, especially with regard to Sweden and other neighbouring countries of the north. I. Bokfrlaget Svensk Natur, Stockholm; 1947.
Arthrorhynchus nycteribiae	France	Nycteribiidae, gen. & sp. indet.	gen. & sp. indet.			Picard F. Contribution à l'étude des Laboulbéniacées d'Europe et du nord de l'Afrique. Bull Soc Mycol France. 1913;29:503-71.
Arthrorhynchus nycteribiae	France	Nycteribia latreillei	Myotis emarginatus [as Selysius emarginatus]			Balazuc J. Notes sur les Laboulbéniales. III. Rectifications, synonymies et mises au point (suite). Bull. Mens. Soc. Linn. Soc. Bot. Lyon. 1971;40:211-216.
Arthrorhynchus nycteribiae	France	Nycteribia schmidlii	Miniopterus schreibersii			Balazuc J. Notes sur les Laboulbéniales. III. Rectifications, synonymies et mises au point (suite). Bull. Mens. Soc. Linn. Soc. Bot. Lyon. 1971;40:211-216.
Arthrorhynchus nycteribiae	France	Nycteribia schmidlii	Miniopterus schreibersii	Rothschild No. 5	Blackwell No. 60	Blackwell M. Incidence, host specificity, distribution, and morphological variation in Arthrorhynchus nycteribiae and A. eucampsipodae (Laboulbeniomycetes). Mycologia. 1980;72:143-58.
						Blackwell M. Developmental morphology and taxonomic characters of Arthrorhynchus nycteribiae and A. eucampsipodae (Laboulbeniomycetes). Mycologia. 1980;72:159-68.
Arthrorhynchus nycteribiae	France	Penicillidia conspicua	Rhinolophus euryale		Blackwell No. 35	Blackwell M. Incidence, host specificity, distribution, and morphological variation in Arthrorhynchus nycteribiae and A. eucampsipodae (Laboulbeniomycetes). Mycologia. 1980;72:143-58.
Arthrorhynchus nycteribiae	France	Penicillidia conspicua	Miniopterus schreibersii			Balazuc J. Notes sur les Laboulbéniales. III. Rectifications, synonymies et mises au point (suite). Bull. Mens. Soc. Linn. Soc. Bot. Lyon. 1971;40:211-216.
Arthrorhynchus nycteribiae	France	Penicillidia conspicua	Miniopterus schreibersii	Rothschild No. 12	Blackwell No. 36-37	Blackwell M. Incidence, host specificity, distribution, and morphological variation in Arthrorhynchus nycteribiae and A. eucampsipodae (Laboulbeniomycetes). Mycologia. 1980;72:143-58.
Arthrorhynchus nycteribiae	France	Penicillidia conspicua	Myotis myotis [as Vespertilio murinus]	Rothschild No. 27	Blackwell No. 50	Blackwell M. Incidence, host specificity, distribution, and morphological variation in Arthrorhynchus nycteribiae and A. eucampsipodae (Laboulbeniomycetes). Mycologia. 1980;72:143-58.
Arthrorhynchus nycteribiae	France	Penicillidia conspicua	Myotis capaccinii	Rothschild No. 145	Blackwell No. 26	Blackwell M. Incidence, host specificity, distribution, and morphological variation in Arthrorhynchus nycteribiae and A. eucampsipodae (Laboulbeniomycetes). Mycologia. 1980;72:143-58.
Arthrorhynchus nycteribiae	France	Penicillidia conspicua	Rhinolophus ferrumequinum	Rothschild coll.	Blackwell No. 30	Blackwell M. Incidence, host specificity, distribution, and morphological variation in Arthrorhynchus nycteribiae and A. eucampsipodae (Laboulbeniomycetes). Mycologia. 1980;72:143-58.
Arthrorhynchus nycteribiae	France	Penicillidia dufourii	Myotis myotis			Balazuc J. Notes sur les Laboulbéniales. III. Rectifications, synonymies et mises au point (suite). Bull. Mens. Soc. Linn. Soc. Bot. Lyon. 1971;40:211-216.
Arthrorhynchus nycteribiae	France	Phthiridium biarticulatum	gen. & sp. indet.	Rothschild No. 6	Blackwell No. 16	Blackwell M. Incidence, host specificity, distribution, and morphological variation in Arthrorhynchus nycteribiae and A. eucampsipodae (Laboulbeniomycetes). Mycologia. 1980;72:143-58.
Arthrorhynchus nycteribiae	France	Phthiridium biarticulatum	Miniopterus sp.	Rothschild No. 44	Blackwell No. 18	Blackwell M. Incidence, host specificity, distribution, and morphological variation in Arthrorhynchus nycteribiae and A. eucampsipodae (Laboulbeniomycetes). Mycologia. 1980;72:143-58.
Arthrorhynchus nycteribiae	France	Phthiridium biarticulatum	Rhinolophus sp.	Rothschild No. 141	Blackwell No. 19	Blackwell M. Incidence, host specificity, distribution, and morphological variation in Arthrorhynchus nycteribiae and A. eucampsipodae (Laboulbeniomycetes). Mycologia. 1980;72:143-58.
Arthrorhynchus nycteribiae	Hungary	Nycteribia schmidlii	Miniopterus schreibersii			This paper
Arthrorhynchus nycteribiae [as Helminthophana nycteribiae]	Hungary	Penicillidia conspicua	Miniopterus schreibersii			Moesz G. Mykológiai közlemények VIII. Mykologische Mitteilungen VIII. Bot Közl. 1931;28:161-75.
Arthrorhynchus nycteribiae	Hungary	Penicillidia conspicua	Miniopterus schreibersii			Balazuc J. Notes sur les Laboulbéniales. III. Rectifications, synonymies et mises au point (suite). Bull. Mens. Soc. Linn. Soc. Bot. Lyon. 1971;40:211-216.
Arthrorhynchus nycteribiae	Hungary	Penicillidia conspicua	Rhinolophus euryale			This paper
Arthrorhynchus nycteribiae	Hungary	Penicillidia conspicua	Miniopterus schreibersii			This paper
Arthrorhynchus nycteribiae	Italy	Phthiridium biarticulatum	Rhinolophus ferrumequinum	Rothschild No. 45	Blackwell No. 20	Blackwell M. Incidence, host specificity, distribution, and morphological variation in Arthrorhynchus nycteribiae and A. eucampsipodae (Laboulbeniomycetes). Mycologia. 1980;72:143-58.
Arthrorhynchus nycteribiae	Kenya	Penicillidia fulvida	Miniopterus natalensis arenarius		Blackwell No. 42-45	Blackwell M. Incidence, host specificity, distribution, and morphological variation in Arthrorhynchus nycteribiae and A. eucampsipodae (Laboulbeniomycetes). Mycologia. 1980;72:143-58.
						Blackwell M. Developmental morphology and taxonomic characters of Arthrorhynchus nycteribiae and A. eucampsipodae (Laboulbeniomycetes). Mycologia. 1980;72:159-68.
Arthrorhynchus nycteribiae	Kenya	Penicillidia fulvida	Rhinolophus ferrumequinum keniensis [as R. clivosus keniensis]		Blackwell No. 46	Blackwell M. Incidence, host specificity, distribution, and morphological variation in Arthrorhynchus nycteribiae and A. eucampsipodae (Laboulbeniomycetes). Mycologia. 1980;72:143-58.
Arthrorhynchus nycteribiae	Netherlands	Nycteribia blasii	gen. & sp. indet.			Balazuc J. Notes sur les Laboulbéniales. III. Rectifications, synonymies et mises au point (suite). Bull. Mens. Soc. Linn. Soc. Bot. Lyon. 1971;40:211-216.
Arthrorhynchus nycteribiae	Poland	Nycteribia kolenatii	Myotis daubentonii			Nosawad A. Arthrorhynchus nycteribiae (Peyritsch) Thaxter (Ascomycetes, Laboulbeniales) w Polsce. Pol. P. Entomol. 1973;43:423-30.
Arthrorhynchus nycteribiae	Poland	Nycteribia kolenatii	Myotis nattereri			Nosawad A. Arthrorhynchus nycteribiae (Peyritsch) Thaxter (Ascomycetes, Laboulbeniales) w Polsce. Pol. P. Entomol. 1973;43:423-30.
Arthrorhynchus nycteribiae	Romania	Penicillidia conspicua	Myotis daubentonii			This paper
Arthrorhynchus nycteribiae	Romania	Penicillidia conspicua	Miniopterus schreibersii			This paper
Arthrorhynchus nycteribiae	Romania	Penicillidia conspicua	Miniopterus schreibersii	Rothschild No. 30	Blackwell No. 38-40	Blackwell M. Incidence, host specificity, distribution, and morphological variation in Arthrorhynchus nycteribiae and A. eucampsipodae (Laboulbeniomycetes). Mycologia. 1980;72:143-58.
Arthrorhynchus nycteribiae	Romania	Penicillidia conspicua	Rhinolophus ferrumequinum	Rothschild No. 118	Blackwell No. 27-28	Blackwell M. Incidence, host specificity, distribution, and morphological variation in Arthrorhynchus nycteribiae and A. eucampsipodae (Laboulbeniomycetes). Mycologia. 1980;72:143-58.
Arthrorhynchus nycteribiae	Romania	Penicillidia dufourii	Myotis myotis			This paper
Arthrorhynchus nycteribiae	Russia [Kaliningrad]	Nycteribia blasii	gen. & sp. indet.			Speiser P. Zur Kenntniss der geographischen Verbreitung der Ascomyceten-Gattung Helminthophana Peyritsch. Ber Deutsch Bot Ges. 1901;18:498-500.
						Thaxter R. Contribution toward a monograph of the Laboulbeniaceae. Part II. Mem Am Acad Arts Sci. 1908;13:217-469.
						Balazuc J. Notes sur les Laboulbéniales. III. Rectifications, synonymies et mises au point (suite). Bull. Mens. Soc. Linn. Soc. Bot. Lyon. 1971;40:211-216.
Arthrorhynchus nycteribiae [as A. westrumbii]	Serbia	Penicillidia conspicua [as Megistopoda westwoodii]	Rhinolophus euryale			Kolenati FA. Epizoa der Nycteribien. Wien Entomol Monatsschr. 1857;1:66-9.
						Speiser P. Zur Kenntniss der geographischen Verbreitung der Ascomyceten-Gattung Helminthophana Peyritsch. Ber Deutsch Bot Ges. 1901;18:498-500.
						Balazuc J. Notes sur les Laboulbéniales. III. Rectifications, synonymies et mises au point (suite). Bull. Mens. Soc. Linn. Soc. Bot. Lyon. 1971;40:211-216.
Arthrorhynchus nycteribiae	Serbia [as Yugoslavia, Popsicka cave]	Nycteribia schmidlii	gen. & sp. indet.	Coll. Biospéologica, Série VII, No. 1185a		Bechet M, Bechet I. Un champignon rare, Arthrorhynchus nyeteribiae (Peyr.) Thaxt., parasite des Diptères Pupipares (Insecta). In: Orghidan T, editor. Livre du Centenaire Emile G. Racovitza 1868-1968. Académie de la République Socialiste de Roumanie, Bucharest; 1970. p. 487-9.
						Balazuc J. Notes sur les Laboulbéniales. III. Rectifications, synonymies et mises au point (suite). Bull. Mens. Soc. Linn. Soc. Bot. Lyon. 1971;40:211-216.
Arthrorhynchus nycteribiae	Serbia [as Yugoslavia, Popsicka cave]	Penicillidia conspicua	gen. & sp. indet.	Coll. Biospéologica, Série VII, No. 1185a		Bechet M, Bechet I. Un champignon rare, Arthrorhynchus nyeteribiae (Peyr.) Thaxt., parasite des Diptères Pupipares (Insecta). In: Orghidan T, editor. Livre du Centenaire Emile G. Racovitza 1868-1968. Académie de la République Socialiste de Roumanie, Bucharest; 1970. p. 487-9.
						Balazuc J. Notes sur les Laboulbéniales. III. Rectifications, synonymies et mises au point (suite). Bull. Mens. Soc. Linn. Soc. Bot. Lyon. 1971;40:211-216.
Arthrorhynchus nycteribiae	Spain	Penicillidia conspicua	Miniopterus schreibersii			Balcells RE. Quirópteros de cuevas catalanas: Campaña de 1952-53. Speleon. 1954;5:105-10.
						Balcells RE. Datos para el estudio de la fauna pupípara de los quirópteros en España. Speleon. 1955;6:287-312.
						Balazuc J. Notes sur les Laboulbéniales. III. Rectifications, synonymies et mises au point (suite). Bull. Mens. Soc. Linn. Soc. Bot. Lyon. 1971;40:211-216.
Arthrorhynchus nycteribiae	Spain	Penicillidia dufourii	Myotis myotis		BCB-SS2451	Santamaría S. New or interesting Laboulbeniales (Fungi, Ascomycota) from Spain, V. Nova Hedwigia. 2006;82:349-63.
Arthrorhynchus nycteribiae	Sri Lanka [as Ceylon]	Penicillidia indica	Miniopterus schreibersii		Blackwell No. 51	Blackwell M. Incidence, host specificity, distribution, and morphological variation in Arthrorhynchus nycteribiae and A. eucampsipodae (Laboulbeniomycetes). Mycologia. 1980;72:143-58.
Arthrorhynchus nycteribiae	Sri Lanka [as Ceylon]	Penicillidia jenynsii	Miniopterus schreibersii	Thaxter No. 2530	FH 3945-3946	Thaxter R. Contribution towards a monograph of the Laboulbeniaceae. Part V. Mem Am Acad Arts Sci. 1931;16:1-435.
						Balazuc J. Notes sur les Laboulbéniales. III. Rectifications, synonymies et mises au point (suite). Bull. Mens. Soc. Linn. Soc. Bot. Lyon. 1971;40:211-216.
Arthrorhynchus nycteribiae	Sri Lanka [as Ceylon]	Phthiridium ceylonicum	Hipposideros lankadiva		Blackwell No. 21	Blackwell M. Incidence, host specificity, distribution, and morphological variation in Arthrorhynchus nycteribiae and A. eucampsipodae (Laboulbeniomycetes). Mycologia. 1980;72:143-58.
						Blackwell M. Developmental morphology and taxonomic characters of Arthrorhynchus nycteribiae and A. eucampsipodae (Laboulbeniomycetes). Mycologia. 1980;72:159-68.
Arthrorhynchus nycteribiae	Sri Lanka [as Ceylon]	Phthiridium phillipsi	Rhinolophus rouxi rouxi		Blackwell No. 22	Blackwell M. Incidence, host specificity, distribution, and morphological variation in Arthrorhynchus nycteribiae and A. eucampsipodae (Laboulbeniomycetes). Mycologia. 1980;72:143-58.
Arthrorhynchus nycteribiae	Sweden	Nycteribia (Listropoda) pedicularia	gen. & sp. indet.			Ryberg O. Studies on bats and bat parasites, especially with regard to Sweden and other neighbouring countries of the north. I. Bokfrlaget Svensk Natur, Stockholm; 1947.
Arthrorhynchus nycteribiae	Switzerland	Penicillidia conspicua	Miniopterus schreibersii			Balazuc J. Notes sur les Laboulbéniales. III. Rectifications, synonymies et mises au point (suite). Bull. Mens. Soc. Linn. Soc. Bot. Lyon. 1971;40:211-216.
Arthrorhynchus nycteribiae [as Helminthophana nycteribiae]	Switzerland	Penicillidia conspicua	gen. & sp. indet.			Bernasconi R. Note sur la flore mycologique cavernicole de Suisse. Schweiz Z Pilzk. 1961;39:85-92.
Arthrorhynchus nycteribiae	Zambia	Penicillidia pachymela	Hipposideros caffer		Blackwell No. 41	Blackwell M. Incidence, host specificity, distribution, and morphological variation in Arthrorhynchus nycteribiae and A. eucampsipodae (Laboulbeniomycetes). Mycologia. 1980;72:143-58.
Arthrorhynchus nycteribiae	"presumably Europe"	Penicillidia dufourii [as Nycteribia frauenfeldii]	gen. & sp. indet.	Thaxter No. 922 (Berlin Museum)	FH 3943-3944	Thaxter R. Contribution toward a monograph of the Laboulbeniaceae. Part II. Mem Am Acad Arts Sci. 1908;13:217-469.
						Blackwell M. Incidence, host specificity, distribution, and morphological variation in Arthrorhynchus nycteribiae and A. eucampsipodae (Laboulbeniomycetes). Mycologia. 1980;72:143-58.
Arthrorhynchus nycteribiae	"presumably Europe"	Phthiridium biarticulatum [as Nycteribia hermani]	gen. & sp. indet.	Thaxter No. 856 (Berlin Museum)	FH 3941-3942	Thaxter R. Contribution toward a monograph of the Laboulbeniaceae. Part II. Mem Am Acad Arts Sci. 1908;13:217-469.
						Blackwell M. Incidence, host specificity, distribution, and morphological variation in Arthrorhynchus nycteribiae and A. eucampsipodae (Laboulbeniomycetes). Mycologia. 1980;72:143-58.
Arthrorhynchus sp. indet.	India	Nycteribia parvula	Miniopterus schreibersii			Balazuc J. Notes sur les Laboulbéniales. III. Rectifications, synonymies et mises au point (suite). Bull. Mens. Soc. Linn. Soc. Bot. Lyon. 1971;40:211-216.
Laboulbeniales gen. & sp. indet.	New Guinea	Cyclopodia inflatipes	Syconycteris crassa			Maa TC. Records and descriptions of Nycteribiidae and Streblidae (Diptera). Pac Insects. 1962;4:417-36.
Laboulbeniales gen. & sp. indet.	Spain	Basilia nana	gen. & sp. indet.			Balcells RE. Datos para el estudio de la fauna pupípara de los quirópteros en España. Speleon. 1955;6:287-312.
Laboulbeniales gen. & sp. indet.	Spain	Nycteribia vexata	Myotis myotis			Falcoz L. Pupipara (Dipteres) (première série). Biospeologica XLIX. Arch Zool Exp Gen. 1923;61:521-52.
						Balcells RE. Datos para el estudio de la fauna pupípara de los quirópteros en España. Speleon. 1955;6:287-312.
Laboulbeniales gen. & sp. indet.	Spain	Penicillidia conspicua	Miniopterus schreibersii			Falcoz L. Pupipara (Dipteres) (première série). Biospeologica XLIX. Arch Zool Exp Gen. 1923;61:521-52.
Laboulbeniales gen. & sp. indet.	Sri Lanka [as Ceylon]	Nycteribia (Acrocholidia) euxesta	Hipposideros lankadiva			Scott H. Descriptions and records of Nycteribiidae (Diptera Pupipara), with a discussion of the genus Basilia. Zool J Linn Soc. 1936;39:479-505.
Laboulbeniales gen. & sp. indet.	Sri Lanka [as Ceylon]	Nycteribia (Acrocholidia) phillipsi	Rhinolophus rouxi rouxi			Scott H. Descriptions and records of Nycteribiidae (Diptera Pupipara), with a discussion of the genus Basilia. Zool J Linn Soc. 1936;39:479-505.
WESTERN HEMISPHERE
Gloeandromyces nycteribiidarum (Thaxt.) Thaxt.	Grenada	Megistopoda aranea [as Pterellipsis aranea]	Artibeus jamaicensis grenadensis [as A. grenadensis]	Thaxter No. 2057		Thaxter R. Contribution towards a monograph of the Laboulbeniaceae. Part V. Mem Am Acad Arts Sci. 1931;16:1-435.
Gloeandromyces streblae Thaxt.	Venezuela	Strebla wiedemanni [as S. vespertilionis]	Desmodus rotundus	Thaxter No. 2073		Thaxter R. Contribution towards a monograph of the Laboulbeniaceae. Part V. Mem Am Acad Arts Sci. 1931;16:1-435.
Nycteromyces streblidinus Thaxt.	Venezuela	Strebla wiedemanni [as S. vespertilionis]	Desmodus rotundus	Thaxter No. 2073a		Thaxter R. New Laboulbeniales, chiefly dipterophilous American species. Proc Am Acad Arts Sci. 1917;52:649-721.
						Thaxter R. Contribution towards a monograph of the Laboulbeniaceae. Part III. Mem Am Acad Arts Sci. 1924;14:309-426.
Laboulbeniales gen. & sp. indet.	Costa Rica	Speiseria ambigua	Carollia perspicillata			Fritz GN. Biology and ecology of bat flies (Diptera: Streblidae) on bats in the genus Carollia. J Med Entomol. 1983;20:1-10.
Laboulbeniales gen. & sp. indet.	Costa Rica	Strebla guajiro	Carollia perspicillata			Fritz GN. Biology and ecology of bat flies (Diptera: Streblidae) on bats in the genus Carollia. J Med Entomol. 1983;20:1-10.
Laboulbeniales gen. & sp. indet.	Costa Rica	Trichobius joblingi	Carollia perspicillata			Fritz GN. Biology and ecology of bat flies (Diptera: Streblidae) on bats in the genus Carollia. J Med Entomol. 1983;20:1-10.
Laboulbeniales gen. & sp. indet.	Brazil	Trichobius uniformis	Glossophaga soricina			Graciolli G, Coelho DC. Streblidae (Diptera, Hippoboscoidea) sobre morcegos filomídos (Chiroptera, Phyllostomidae) em cavernas do Distrito Federal Brasil. Rev Bras Zool. 2001;18:965-70.
Laboulbeniales gen. & sp. indet.	Brazil	Trichobius dugesii	Glossophaga soricina			Graciolli G, Coelho DC. Streblidae (Diptera, Hippoboscoidea) sobre morcegos filomídos (Chiroptera, Phyllostomidae) em cavernas do Distrito Federal Brasil. Rev Bras Zool. 2001;18:965-70.
Laboulbeniales gen. & sp. indet.	Brazil	Megistopoda proxima	Sturnira lilium			Bertola PB, Aires CC, Favorito SE, Graciolli G, Amaku M, Pinto-da-Rocha R. Bat flies (Diptera: Streblidae, Nycteribiidae) parasitic on bats (Mammalia: Chiroptera) at Parque Estadual da Cantareira, São Paulo, Brazil: parasitism rates and host-parasite associations. Mem Inst Oswaldo Cruz, Rio de Janeiro. 2005;100:25-32.
Laboulbeniales gen. & sp. indet.	Brazil	Anatrichobius passosi	Myotis ruber			Bertola PB, Aires CC, Favorito SE, Graciolli G, Amaku M, Pinto-da-Rocha R. Bat flies (Diptera: Streblidae, Nycteribiidae) parasitic on bats (Mammalia: Chiroptera) at Parque Estadual da Cantareira, São Paulo, Brazil: parasitism rates and host-parasite associations. Mem Inst Oswaldo Cruz, Rio de Janeiro. 2005;100:25-32.
Laboulbeniales gen. & sp. indet.	Brazil	Megistopoda aranea	Artibeus sp.			Bertola PB, Aires CC, Favorito SE, Graciolli G, Amaku M, Pinto-da-Rocha R. Bat flies (Diptera: Streblidae, Nycteribiidae) parasitic on bats (Mammalia: Chiroptera) at Parque Estadual da Cantareira, São Paulo, Brazil: parasitism rates and host-parasite associations. Mem Inst Oswaldo Cruz, Rio de Janeiro. 2005;100:25-32.
Laboulbeniales gen. & sp. indet.	Brazil	Exastinion clovisi	Anoura sp.			Bertola PB, Aires CC, Favorito SE, Graciolli G, Amaku M, Pinto-da-Rocha R. Bat flies (Diptera: Streblidae, Nycteribiidae) parasitic on bats (Mammalia: Chiroptera) at Parque Estadual da Cantareira, São Paulo, Brazil: parasitism rates and host-parasite associations. Mem Inst Oswaldo Cruz, Rio de Janeiro. 2005;100:25-32.
Laboulbeniales gen. & sp. indet.	Brazil	Paratrichobius longicrus	Artibeus lituratus			Bertola PB, Aires CC, Favorito SE, Graciolli G, Amaku M, Pinto-da-Rocha R. Bat flies (Diptera: Streblidae, Nycteribiidae) parasitic on bats (Mammalia: Chiroptera) at Parque Estadual da Cantareira, São Paulo, Brazil: parasitism rates and host-parasite associations. Mem Inst Oswaldo Cruz, Rio de Janeiro. 2005;100:25-32.
