# Supplementary material for: Parasites of parasites of bats: Laboulbeniales (Fungi: Ascomycota) on bat flies (Diptera: Nycteribiidae) in central Europe
Source: Parasit Vectors. 2017 Feb 21;10:96. doi: 10.1186/s13071-017-2022-y (PMC5320862; doi:10.1186/s13071-017-2022-y)
Supplement: Additional file 2: Table S2. — Collection data of all 1,494 bat fly specimens sampled in this study and screened for presence of Laboulbeniales. Infected bat flies are highlighted and documentation is provided about the identification of the fungus and the position(s) on which thalli were found. (XLS 395 kb) [file 13071_2017_2022_MOESM2_ESM.xls]

## Sheet: Sheet 1
Additional file 2: Table S2. Collection data of all 1,494 bat fly specimens sampled in this study and screened for presence of Laboulbeniales. Infected bat flies are highlighted and documentation is provided about the identification of the fungus and the position(s) on which thalli were found
Bat host species	Sex	Bat fly genus	Bat fly species	Bat fly sex	Laboulbeniales infection?	Genus	species	Position(s) infected	Country	Location	Year	Collection numbers and comments
Barbastella barbastellus	M	Basilia	italica	M	uninfected				Hungary	Felsőtárkány	2013	1212EP05
Miniopterus schreibersii	F	Nycteribia	schmidlii	F	infected	Arthrorhynchus	eucampsipodae	abdomen, dorsal	Hungary	Szársomlyó	1998	P052 straight talli (Figure 3b & d) deposited at BP, No. 107915
Miniopterus schreibersii	F	Nycteribia	schmidlii	F	infected	Arthrorhynchus	eucampsipodae	abdomen, dorsal	Hungary	Szársomlyó	1998	P088 straight talli
Miniopterus schreibersii	F	Nycteribia	schmidlii	F	infected	Arthrorhynchus	eucampsipodae	abdomen, dordal	Hungary	Felsőtárkány	2012	12EP50 with curved perithecia (Figure 3a)
Miniopterus schreibersii	F	Nycteribia	schmidlii	F	uninfected				Hungary	Szársomlyó	1998	P052
Miniopterus schreibersii	F	Nycteribia	schmidlii	M	uninfected				Hungary	Szársomlyó	1998	P052
Miniopterus schreibersii	F	Nycteribia	schmidlii	M	uninfected				Hungary	Szársomlyó	1998	P052
Miniopterus schreibersii	F	Nycteribia	schmidlii	M	uninfected				Hungary	Szársomlyó	1998	P088
Miniopterus schreibersii	F	Nycteribia	schmidlii	F	uninfected				Hungary	Szársomlyó	1998	P088
Miniopterus schreibersii	F	Nycteribia	schmidlii	F	uninfected				Hungary	Szársomlyó	1998	P088
Miniopterus schreibersii	F	Nycteribia	schmidlii	F	uninfected				Hungary	Szársomlyó	1998	P088
Miniopterus schreibersii	F	Nycteribia	schmidlii	F	uninfected				Hungary	Szársomlyó	1998	P088
Miniopterus schreibersii	F	Nycteribia	schmidlii	F	uninfected				Hungary	Mánfa	2007	GT070917-02-
Miniopterus schreibersii	F	Nycteribia	schmidlii	M	uninfected				Hungary	Nagyharsány	2011	GTHU104-
Miniopterus schreibersii	F	Nycteribia	schmidlii	F	uninfected				Hungary	Nagyharsány	2011	GTHU104-2
Miniopterus schreibersii	F	Nycteribia	schmidlii	F	uninfected				Hungary	Nagyharsány	2011	GTHU104-2
Miniopterus schreibersii	F	Nycteribia	schmidlii	F	uninfected				Hungary	Nagyharsány	2011	GTHU104-2
Miniopterus schreibersii	F	Nycteribia	schmidlii	F	uninfected				Hungary	Nagyharsány	2011	GTHU104-2
Miniopterus schreibersii	F	Nycteribia	schmidlii	F	uninfected				Hungary	Nagyharsány	2011	GTHU104-2
Miniopterus schreibersii	F	Nycteribia	schmidlii	F	uninfected				Hungary	Nagyharsány	2011	GTHU104-2
Miniopterus schreibersii	F	Nycteribia	schmidlii	F	uninfected				Hungary	Nagyharsány	2011	GTHU104-2
Miniopterus schreibersii	F	Nycteribia	schmidlii	F	uninfected				Hungary	Nagyharsány	2011	GTHU104-2
Miniopterus schreibersii	F	Nycteribia	schmidlii	M	uninfected				Hungary	Nagyharsány	2011	GTHU105-
Miniopterus schreibersii	F	Nycteribia	schmidlii	F	uninfected				Hungary	Nagyharsány	2011	GTHU105-2
Miniopterus schreibersii	F	Nycteribia	schmidlii	F	uninfected				Hungary	Nagyharsány	2011	GTHU105-2
Miniopterus schreibersii	F	Nycteribia	schmidlii	F	uninfected				Hungary	Nagyharsány	2011	GTHU105-2
Miniopterus schreibersii	F	Nycteribia	schmidlii	F	uninfected				Hungary	Nagyharsány	2011	GTHU105-2
Miniopterus schreibersii	F	Nycteribia	schmidlii	M	uninfected				Hungary	Nagyharsány	2011	GTHU106-
Miniopterus schreibersii	F	Nycteribia	schmidlii	F	uninfected				Hungary	Nagyharsány	2011	GTHU106-2
Miniopterus schreibersii	F	Nycteribia	schmidlii	M	uninfected				Hungary	Nagyharsány	2011	GTHU112-
Miniopterus schreibersii	F	Nycteribia	schmidlii	F	uninfected				Hungary	Nagyharsány	2011	GTHU112-2
Miniopterus schreibersii	F	Nycteribia	schmidlii	M	uninfected				Hungary	Felsőtárkány	2012	12EP50
Miniopterus schreibersii	F	Nycteribia	schmidlii	M	uninfected				Hungary	Felsőtárkány	2012	12EP73
Miniopterus schreibersii	F	Nycteribia	schmidlii	F	uninfected				Hungary	Felsőtárkány	2012	12EP74
Miniopterus schreibersii	F	Nycteribia	schmidlii	F	uninfected				Hungary	Felsőtárkány	2012	12EP74
Miniopterus schreibersii	F	Nycteribia	schmidlii	F	uninfected				Hungary	Felsőtárkány	2012	12EP81
Miniopterus schreibersii	F	Nycteribia	schmidlii	F	uninfected				Hungary	Felsőtárkány	2012	12EP83
Miniopterus schreibersii	F	Nycteribia	schmidlii	F	uninfected				Hungary	Felsőtárkány	2012	12EP83
Miniopterus schreibersii	F	Nycteribia	schmidlii	F	uninfected				Hungary	Felsőtárkány	2012	12EP89
Miniopterus schreibersii	F	Nycteribia	schmidlii	F	uninfected				Hungary	Felsőtárkány	2012	12EP91
Miniopterus schreibersii	F	Nycteribia	schmidlii	F	uninfected				Hungary	Felsőtárkány	2012	12EP92
Miniopterus schreibersii	F	Nycteribia	schmidlii	F	uninfected				Hungary	Felsőtárkány	2012	12EP92
Miniopterus schreibersii	F	Nycteribia	schmidlii	M	uninfected				Hungary	Felsőtárkány	2012	12EP92
Miniopterus schreibersii	F	Nycteribia	schmidlii	M	uninfected				Hungary	Felsőtárkány	2012	12EP92
Miniopterus schreibersii	F	Nycteribia	schmidlii	M	uninfected				Hungary	Nagyharsány	2012	GTHU517-2
Miniopterus schreibersii	F	Nycteribia	schmidlii	F	uninfected				Hungary	Nagyharsány	2012	GTHU517-3
Miniopterus schreibersii	F	Nycteribia	schmidlii	F	uninfected				Hungary	Nagyharsány	2012	GTHU517-3
Miniopterus schreibersii	F	Nycteribia	schmidlii	F	uninfected				Hungary	Nagyharsány	2012	GTHU517-3
Miniopterus schreibersii	F	Nycteribia	schmidlii	F	uninfected				Hungary	Nagyharsány	2012	GTHU517-3
Miniopterus schreibersii	F	Nycteribia	schmidlii	F	uninfected				Hungary	Nagyharsány	2012	GTHU517-3
Miniopterus schreibersii	F	Nycteribia	schmidlii	F	uninfected				Hungary	Felsőtárkány	2015	15EP03
Miniopterus schreibersii	F	Nycteribia	schmidlii	F	uninfected				Hungary	Felsőtárkány	2015	15EP03
Miniopterus schreibersii	F	Nycteribia	schmidlii	F	uninfected				Romania	Tulcea	2015	CJ003591
Miniopterus schreibersii	F	Nycteribia	schmidlii	M	uninfected				Romania	Tulcea	2015	CJ003592
Miniopterus schreibersii	F	Nycteribia	schmidlii	F	uninfected				Romania	Tulcea	2015	CJ003592
Miniopterus schreibersii	F	Nycteribia	schmidlii	F	uninfected				Romania	Tulcea	2015	CJ003637
Miniopterus schreibersii	F	Nycteribia	schmidlii	F	uninfected				Romania	Betfia	2015	CJ004169
Miniopterus schreibersii	F	Nycteribia	schmidlii	F	uninfected				Romania	Betfia	2015	CJ004170
Miniopterus schreibersii	F	Nycteribia	schmidlii	F	uninfected				Romania	Betfia	2015	CJ004174
Miniopterus schreibersii	F	Nycteribia	schmidlii	F	uninfected				Romania	Tulcea	2015	CJ004294
Miniopterus schreibersii	F	Nycteribia	schmidlii	F	uninfected				Romania	Tulcea	2015	CJ004317
Miniopterus schreibersii	F	Nycteribia	schmidlii	F	uninfected				Romania	Gura Dobrogei	2015	CJ004337
Miniopterus schreibersii	F	Nycteribia	schmidlii	F	uninfected				Romania	Gura Dobrogei	2015	CJ004343
Miniopterus schreibersii	F	Nycteribia	schmidlii	M	uninfected				Romania	Gura Dobrogei	2015	CJ004345
Miniopterus schreibersii	F	Nycteribia	schmidlii	M	uninfected				Romania	Gura Dobrogei	2015	CJ004348
Miniopterus schreibersii	F	Nycteribia	schmidlii	M	uninfected				Romania	Gura Dobrogei	2015	CJ004356
Miniopterus schreibersii	F	Nycteribia	schmidlii	F	uninfected				Romania	Gura Dobrogei	2015	CJ004358
Miniopterus schreibersii	F	Nycteribia	schmidlii	M	uninfected				Romania	Betfia	2015	CJ004443
Miniopterus schreibersii	F	Nycteribia	schmidlii	F	uninfected				Romania	Betfia	2015	CJ004443
Miniopterus schreibersii	F	Penicillidia	conspicua	F	infected	Arthrorhynchus	nycteribiae		Hungary	Felsőtárkány	2012	12EP71
Miniopterus schreibersii	F	Penicillidia	conspicua	F	infected	Arthrorhynchus	nycteribiae		Hungary	Miskolc	2012	12EP76
Miniopterus schreibersii	F	Penicillidia	conspicua	F	infected	Arthrorhynchus	nycteribiae	abdomen	Hungary	Nagyharsány	2012	GTHU520-, many thalli
Miniopterus schreibersii	F	Penicillidia	conspicua	F	infected	Arthrorhynchus	nycteribiae		Hungary	Felsőtárkány	2013	12EP81
Miniopterus schreibersii	F	Penicillidia	conspicua	M	infected	Arthrorhynchus	nycteribiae		Hungary	Felsőtárkány	2014	14EP12
Miniopterus schreibersii	F	Penicillidia	conspicua	F	infected	Arthrorhynchus	nycteribiae	abdomen	Hungary	Felsőtárkány	2015	12EP144, slide D. Haelew. 1015c deposited at FH; isolate D. Haelew. 1015d, Sequences deposited in GenBank (accession numbers KY094498, KY094499)
Miniopterus schreibersii	F	Penicillidia	conspicua	M	infected	Arthrorhynchus	nycteribiae	abdomen	Romania	Tulcea	2015	CJ003620, few thalli
Miniopterus schreibersii	F	Penicillidia	conspicua	F	infected	Arthrorhynchus	nycteribiae	abdomen	Romania	Tulcea	2015	CJ003620, few thalli
Miniopterus schreibersii	F	Penicillidia	conspicua	F	infected	Arthrorhynchus	nycteribiae	ovipositor	Romania	Gura Dobrogei	2015	CJ004369, few thalli
Miniopterus schreibersii	F	Penicillidia	conspicua	F	uninfected				Hungary	Szársomlyó	1998	P052
Miniopterus schreibersii	F	Penicillidia	conspicua	M	uninfected				Hungary	Nagyharsány	2008	GT080730-01-
Miniopterus schreibersii	F	Penicillidia	conspicua	F	uninfected				Hungary	Nagyharsány	2008	GT080730-01-2
Miniopterus schreibersii	F	Penicillidia	conspicua	F	uninfected				Hungary	Nagyharsány	2008	GT080730-01-2
Miniopterus schreibersii	F	Penicillidia	conspicua	F	uninfected				Hungary	Mánfa	2008	GT080809-02-
Miniopterus schreibersii	F	Penicillidia	conspicua	F	uninfected				Hungary	Mánfa	2008	GT080830-02-
Miniopterus schreibersii	F	Penicillidia	conspicua	M	uninfected				Hungary	Mánfa	2009	GT090825-14-
Miniopterus schreibersii	F	Penicillidia	conspicua	F	uninfected				Hungary	Nagyharsány	2011	GTHU106-3
Miniopterus schreibersii	F	Penicillidia	conspicua	M	uninfected				Hungary	Felsőtárkány	2012	12EP87
Miniopterus schreibersii	F	Penicillidia	conspicua	F	uninfected				Hungary	Nagyharsány	2012	GTHU517-
Miniopterus schreibersii	F	Penicillidia	conspicua	F	uninfected				Hungary	Nagyharsány	2012	GTHU517-
Miniopterus schreibersii	F	Penicillidia	conspicua	F	uninfected				Hungary	Nagyharsány	2012	GTHU519-
Miniopterus schreibersii	F	Penicillidia	conspicua	M	uninfected				Hungary	Felsőtárkány	2014	12EP52
Miniopterus schreibersii	F	Penicillidia	conspicua	F	uninfected				Romania	Peştera Româneşti	2015	101219
Miniopterus schreibersii	F	Penicillidia	conspicua	M	uninfected				Romania	Tulcea	2015	CJ003619
Miniopterus schreibersii	F	Penicillidia	conspicua	M	uninfected				Romania	Tulcea	2015	CJ003622
Miniopterus schreibersii	F	Penicillidia	conspicua	F	uninfected				Romania	Tulcea	2015	CJ003636
Miniopterus schreibersii	F	Penicillidia	conspicua	M	uninfected				Romania	Betfia	2015	CJ004169
Miniopterus schreibersii	F	Penicillidia	conspicua	F	uninfected				Romania	Tulcea	2015	CJ004290
Miniopterus schreibersii	F	Penicillidia	conspicua	F	uninfected				Romania	Tulcea	2015	CJ004310
Miniopterus schreibersii	F	Penicillidia	conspicua	M	uninfected				Romania	Tulcea	2015	CJ004315
Miniopterus schreibersii	F	Penicillidia	conspicua	M	uninfected				Romania	Tulcea	2015	CJ004317
Miniopterus schreibersii	F	Penicillidia	conspicua	M	uninfected				Romania	Gura Dobrogei	2015	CJ004345
Miniopterus schreibersii	F	Penicillidia	conspicua	F	uninfected				Romania	Gura Dobrogei	2015	CJ004347
Miniopterus schreibersii	F	Penicillidia	conspicua	F	uninfected				Romania	Gura Dobrogei	2015	CJ004347
Miniopterus schreibersii	F	Penicillidia	conspicua	F	uninfected				Romania	Gura Dobrogei	2015	CJ004347
Miniopterus schreibersii	F	Penicillidia	conspicua	M	uninfected				Romania	Gura Dobrogei	2015	CJ004357
Miniopterus schreibersii	F	Penicillidia	conspicua	M	uninfected				Romania	Gura Dobrogei	2015	CJ004373
Miniopterus schreibersii	F	Penicillidia	conspicua	M	uninfected				Romania	Gura Dobrogei	2015	CJ004375
Miniopterus schreibersii	F	Penicillidia	conspicua	F	uninfected				Romania	Gura Dobrogei	2015	CJ004382
Miniopterus schreibersii	F	Penicillidia	conspicua	M	uninfected				Romania	Gura Dobrogei	2015	CJ004384
Miniopterus schreibersii	F	Penicillidia	conspicua	M	uninfected				Romania	Tulcea	2015	CJ004395
Miniopterus schreibersii	F	Penicillidia	dufourii	M	uninfected				Hungary	Nagyharsány	2008	GT080730-01-3
Miniopterus schreibersii	F	Penicillidia	dufourii	M	uninfected				Hungary	Nagyharsány	2008	GT080730-01-3
Miniopterus schreibersii	F	Penicillidia	dufourii	F	uninfected				Hungary	Nagyharsány	2008	GT080730-01-4
Miniopterus schreibersii	F	Penicillidia	dufourii	F	uninfected				Hungary	Nagyharsány	2008	GT080730-01-4
Miniopterus schreibersii	M	Nycteribia	kolenatii	F	uninfected				Romania	Tulcea	2015	CJ004307
Miniopterus schreibersii	M	Nycteribia	kolenatii	F	uninfected				Romania	Tulcea	2015	CJ004394
Miniopterus schreibersii	M	Nycteribia	kolenatii	F	uninfected				Romania	Betfia	2015	CJ004452
Miniopterus schreibersii	M	Nycteribia	schmidlii	F	infected	Arthrorhynchus	nycteribiae	abdomen	Hungary	Nagyharsány	2012	GTHU516-, few thalli
Miniopterus schreibersii	M	Nycteribia	schmidlii	F	uninfected				Hungary	Szársomlyó	1998	P022
Miniopterus schreibersii	M	Nycteribia	schmidlii	F	uninfected				Hungary	Nagyharsány	2008	GT080730-02-2
Miniopterus schreibersii	M	Nycteribia	schmidlii	M	uninfected				Hungary	Mánfa	2009	GT090713-02-
Miniopterus schreibersii	M	Nycteribia	schmidlii	M	uninfected				Hungary	Mánfa	2009	GT090713-02-
Miniopterus schreibersii	M	Nycteribia	schmidlii	F	uninfected				Hungary	Mánfa	2009	GT090713-02-2
Miniopterus schreibersii	M	Nycteribia	schmidlii	F	uninfected				Hungary	Mánfa	2009	GT090713-02-2
Miniopterus schreibersii	M	Nycteribia	schmidlii	F	uninfected				Hungary	Nagyharsány	2009	GT090808-06-2
Miniopterus schreibersii	M	Nycteribia	schmidlii	F	uninfected				Hungary	Nagyharsány	2009	GT090808-07-
Miniopterus schreibersii	M	Nycteribia	schmidlii	M	uninfected				Hungary	Nagyharsány	2009	GT090808-15-3
Miniopterus schreibersii	M	Nycteribia	schmidlii	M	uninfected				Hungary	Nagyharsány	2011	GTHU115-
Miniopterus schreibersii	M	Nycteribia	schmidlii	M	uninfected				Hungary	Nagyharsány	2011	GTHU119-2
Miniopterus schreibersii	M	Nycteribia	schmidlii	F	uninfected				Hungary	Nagyharsány	2011	GTHU119-3
Miniopterus schreibersii	M	Nycteribia	schmidlii	F	uninfected				Hungary	Felsőtárkány	2012	12EP73
Miniopterus schreibersii	M	Nycteribia	schmidlii	M	uninfected				Hungary	Felsőtárkány	2012	12EP81
Miniopterus schreibersii	M	Nycteribia	schmidlii	F	uninfected				Hungary	Felsőtárkány	2012	12EP88
Miniopterus schreibersii	M	Nycteribia	schmidlii	F	uninfected				Hungary	Felsőtárkány	2012	12EP89
Miniopterus schreibersii	M	Nycteribia	schmidlii	F	uninfected				Hungary	Felsőtárkány	2012	12EP89
Miniopterus schreibersii	M	Nycteribia	schmidlii	F	uninfected				Hungary	Felsőtárkány	2012	12EP90
Miniopterus schreibersii	M	Nycteribia	schmidlii	F	uninfected				Hungary	Felsőtárkány	2012	12EP95
Miniopterus schreibersii	M	Nycteribia	schmidlii	F	uninfected				Hungary	Nagyharsány	2012	GTHU518-
Miniopterus schreibersii	M	Nycteribia	schmidlii	F	uninfected				Hungary	Nagyharsány	2012	GTHU521-
Miniopterus schreibersii	M	Nycteribia	schmidlii	F	uninfected				Hungary	Nagyharsány	2012	GTHU528-
Miniopterus schreibersii	M	Nycteribia	schmidlii	M	uninfected				Hungary	Felsőtárkány	2015	15EP04
Miniopterus schreibersii	M	Nycteribia	schmidlii	M	uninfected				Romania	Tulcea	2015	CJ003614
Miniopterus schreibersii	M	Nycteribia	schmidlii	M	uninfected				Romania	Tulcea	2015	CJ003737
Miniopterus schreibersii	M	Nycteribia	schmidlii	M	uninfected				Romania	Tulcea	2015	CJ003739
Miniopterus schreibersii	M	Nycteribia	schmidlii	M	uninfected				Romania	Tulcea	2015	CJ003750
Miniopterus schreibersii	M	Nycteribia	schmidlii	M	uninfected				Romania	Tulcea	2015	CJ003750
Miniopterus schreibersii	M	Nycteribia	schmidlii	F	uninfected				Romania	Tulcea	2015	CJ003750
Miniopterus schreibersii	M	Nycteribia	schmidlii	F	uninfected				Romania	Tulcea	2015	CJ003751
Miniopterus schreibersii	M	Nycteribia	schmidlii	F	uninfected				Romania	Tulcea	2015	CJ003751
Miniopterus schreibersii	M	Nycteribia	schmidlii	F	uninfected				Romania	Tulcea	2015	CJ003753
Miniopterus schreibersii	M	Nycteribia	schmidlii	F	uninfected				Romania	Tulcea	2015	CJ003753
Miniopterus schreibersii	M	Nycteribia	schmidlii	F	uninfected				Romania	Tulcea	2015	CJ003753
Miniopterus schreibersii	M	Nycteribia	schmidlii	M	uninfected				Romania	Tulcea	2015	CJ003757
Miniopterus schreibersii	M	Nycteribia	schmidlii	F	uninfected				Romania	Tulcea	2015	CJ003757
Miniopterus schreibersii	M	Nycteribia	schmidlii	F	uninfected				Romania	Tulcea	2015	CJ003757
Miniopterus schreibersii	M	Nycteribia	schmidlii	F	uninfected				Romania	Tulcea	2015	CJ003757
Miniopterus schreibersii	M	Nycteribia	schmidlii	M	uninfected				Romania	Betfia	2015	CJ004167
Miniopterus schreibersii	M	Nycteribia	schmidlii	F	uninfected				Romania	Betfia	2015	CJ004167
Miniopterus schreibersii	M	Nycteribia	schmidlii	M	uninfected				Romania	Betfia	2015	CJ004168
Miniopterus schreibersii	M	Nycteribia	schmidlii	F	uninfected				Romania	Betfia	2015	CJ004175
Miniopterus schreibersii	M	Nycteribia	schmidlii	F	uninfected				Romania	Betfia	2015	CJ004175
Miniopterus schreibersii	M	Nycteribia	schmidlii	F	uninfected				Romania	Pecinișca	2015	CJ004228
Miniopterus schreibersii	M	Nycteribia	schmidlii	M	uninfected				Romania	Tulcea	2015	CJ004283
Miniopterus schreibersii	M	Nycteribia	schmidlii	F	uninfected				Romania	Tulcea	2015	CJ004283
Miniopterus schreibersii	M	Nycteribia	schmidlii	M	uninfected				Romania	Tulcea	2015	CJ004303
Miniopterus schreibersii	M	Nycteribia	schmidlii	F	uninfected				Romania	Tulcea	2015	CJ004307
Miniopterus schreibersii	M	Nycteribia	schmidlii	F	uninfected				Romania	Tulcea	2015	CJ004308
Miniopterus schreibersii	M	Nycteribia	schmidlii	F	uninfected				Romania	Tulcea	2015	CJ004312
Miniopterus schreibersii	M	Nycteribia	schmidlii	M	uninfected				Romania	Tulcea	2015	CJ004316
Miniopterus schreibersii	M	Nycteribia	schmidlii	M	uninfected				Romania	Tulcea	2015	CJ004321
Miniopterus schreibersii	M	Nycteribia	schmidlii	F	uninfected				Romania	Tulcea	2015	CJ004328
Miniopterus schreibersii	M	Nycteribia	schmidlii	F	uninfected				Romania	Tulcea	2015	CJ004328
Miniopterus schreibersii	M	Nycteribia	schmidlii	F	uninfected				Romania	Tulcea	2015	CJ004328
Miniopterus schreibersii	M	Nycteribia	schmidlii	F	uninfected				Romania	Tulcea	2015	CJ004332
Miniopterus schreibersii	M	Nycteribia	schmidlii	M	uninfected				Romania	Tulcea	2015	CJ004335
Miniopterus schreibersii	M	Nycteribia	schmidlii	F	uninfected				Romania	Gura Dobrogei	2015	CJ004338
Miniopterus schreibersii	M	Nycteribia	schmidlii	F	uninfected				Romania	Gura Dobrogei	2015	CJ004338
Miniopterus schreibersii	M	Nycteribia	schmidlii	F	uninfected				Romania	Gura Dobrogei	2015	CJ004342
Miniopterus schreibersii	M	Nycteribia	schmidlii	M	uninfected				Romania	Gura Dobrogei	2015	CJ004350
Miniopterus schreibersii	M	Nycteribia	schmidlii	F	uninfected				Romania	Gura Dobrogei	2015	CJ004354
Miniopterus schreibersii	M	Nycteribia	schmidlii	F	uninfected				Romania	Gura Dobrogei	2015	CJ004359
Miniopterus schreibersii	M	Nycteribia	schmidlii	F	uninfected				Romania	Gura Dobrogei	2015	CJ004361
Miniopterus schreibersii	M	Nycteribia	schmidlii	F	uninfected				Romania	Gura Dobrogei	2015	CJ004364
Miniopterus schreibersii	M	Nycteribia	schmidlii	F	uninfected				Romania	Gura Dobrogei	2015	CJ004379
Miniopterus schreibersii	M	Nycteribia	schmidlii	F	uninfected				Romania	Gura Dobrogei	2015	CJ004379
Miniopterus schreibersii	M	Nycteribia	schmidlii	F	uninfected				Romania	Gura Dobrogei	2015	CJ004383
Miniopterus schreibersii	M	Nycteribia	schmidlii	F	uninfected				Romania	Gura Dobrogei	2015	CJ004385
Miniopterus schreibersii	M	Nycteribia	schmidlii	M	uninfected				Romania	Tulcea	2015	CJ004389
Miniopterus schreibersii	M	Nycteribia	schmidlii	M	uninfected				Romania	Tulcea	2015	CJ004390
Miniopterus schreibersii	M	Nycteribia	schmidlii	M	uninfected				Romania	Tulcea	2015	CJ004390
Miniopterus schreibersii	M	Nycteribia	schmidlii	F	uninfected				Romania	Betfia	2015	CJ004444
Miniopterus schreibersii	M	Nycteribia	schmidlii	F	uninfected				Romania	Betfia	2015	CJ004444
Miniopterus schreibersii	M	Nycteribia	schmidlii	F	uninfected				Romania	Betfia	2015	CJ004452
Miniopterus schreibersii	M	Penicillidia	conspicua	F	infected	Arthrorhynchus	nycteribiae	abdomen	Hungary	Nagyharsány	2009	GT090808-11-, many thalli
Miniopterus schreibersii	M	Penicillidia	conspicua	F	infected	Arthrorhynchus	nycteribiae	abdomen	Hungary	Nagyharsány	2009	GT090808-15-2, few and immature thalli
Miniopterus schreibersii	M	Penicillidia	conspicua	F	infected	Arthrorhynchus	nycteribiae	genitalia	Hungary	Nagyharsány	2011	GTHU119-, many thalli
Miniopterus schreibersii	M	Penicillidia	conspicua	F	infected	Arthrorhynchus	nycteribiae		Hungary	Felsőtárkány	2012	12EP70
Miniopterus schreibersii	M	Penicillidia	conspicua	F	infected	Arthrorhynchus	nycteribiae		Hungary	Felsőtárkány	2012	12EP72
Miniopterus schreibersii	M	Penicillidia	conspicua	F	infected	Arthrorhynchus	nycteribiae	abdomen	Hungary	Felsőtárkány	2012	12EP77, many thalli
Miniopterus schreibersii	M	Penicillidia	conspicua	F	infected	Arthrorhynchus	nycteribiae		Hungary	Felsőtárkány	2012	12EP78
Miniopterus schreibersii	M	Penicillidia	conspicua	F	infected	Arthrorhynchus	nycteribiae	abdomen	Hungary	Mánfa	2012	GTHU460-, few thalli
Miniopterus schreibersii	M	Penicillidia	conspicua	F	infected	Arthrorhynchus	nycteribiae	abdomen	Hungary	Nagyharsány	2012	GTHU528-3, many thalli, 2 appendages on one of the thalli
Miniopterus schreibersii	M	Penicillidia	conspicua	F	infected	Arthrorhynchus	nycteribiae	abdomen	Hungary	Nagyharsány	2012	GTHU529-, few thalli
Miniopterus schreibersii	M	Penicillidia	conspicua	F	infected	Arthrorhynchus	nycteribiae	abdomen	Hungary	Nagyharsány	2012	GTHU532-, many thalli
Miniopterus schreibersii	M	Penicillidia	conspicua	F	infected	Arthrorhynchus	nycteribiae	abdomen	Romania	Tulcea	2015	CJ003738, few thalli
Miniopterus schreibersii	M	Penicillidia	conspicua	M	infected	Arthrorhynchus	nycteribiae		Romania	Betfia	2015	CJ004166
Miniopterus schreibersii	M	Penicillidia	conspicua	F	infected	Arthrorhynchus	nycteribiae		Romania	Betfia	2015	CJ004166
Miniopterus schreibersii	M	Penicillidia	conspicua	F	infected	Arthrorhynchus	nycteribiae	abdomen, palp, legs	Romania	Betfia	2015	CJ004172, many thalli
Miniopterus schreibersii	M	Penicillidia	conspicua	F	infected	Arthrorhynchus	nycteribiae	abdomen	Romania	Tulcea	2015	CJ004312, many thalli
Miniopterus schreibersii	M	Penicillidia	conspicua	F	infected	Arthrorhynchus	nycteribiae	abdomen	Romania	Tulcea	2015	CJ004321, few thalli
Miniopterus schreibersii	M	Penicillidia	conspicua	F	infected	Arthrorhynchus	nycteribiae	abdomen	Romania	Tulcea	2015	CJ004322, many
Miniopterus schreibersii	M	Penicillidia	conspicua	F	infected	Arthrorhynchus	nycteribiae	abdomen	Romania	Gura Dobrogei	2015	CJ004364, many
Miniopterus schreibersii	M	Penicillidia	conspicua	F	infected	Arthrorhynchus	nycteribiae	abdomen	Romania	Gura Dobrogei	2015	CJ004364, many
Miniopterus schreibersii	M	Penicillidia	conspicua	M	uninfected				Hungary	Szársomlyó	1998	P022
Miniopterus schreibersii	M	Penicillidia	conspicua	F	uninfected				Hungary	Nagyharsány	2008	GT080730-02-
Miniopterus schreibersii	M	Penicillidia	conspicua	F	uninfected				Hungary	Nagyharsány	2008	GT080730-02-
Miniopterus schreibersii	M	Penicillidia	conspicua	F	uninfected				Hungary	Nagyharsány	2009	GT090808-11-
Miniopterus schreibersii	M	Penicillidia	conspicua	M	uninfected				Hungary	Nagyharsány	2009	GT090808-15-
Miniopterus schreibersii	M	Penicillidia	conspicua	F	uninfected				Hungary	Mánfa	2009	GT090825-07-
Miniopterus schreibersii	M	Penicillidia	conspicua	F	uninfected				Hungary	Nagyharsány	2011	GTHU119-
Miniopterus schreibersii	M	Penicillidia	conspicua	M	uninfected				Hungary	Felsőtárkány	2012	12EP52
Miniopterus schreibersii	M	Penicillidia	conspicua	F	uninfected				Hungary	Felsőtárkány	2012	12EP84
Miniopterus schreibersii	M	Penicillidia	conspicua	F	uninfected				Hungary	Felsőtárkány	2012	12EP84
Miniopterus schreibersii	M	Penicillidia	conspicua	F	uninfected				Hungary	Felsőtárkány	2012	14EP14
Miniopterus schreibersii	M	Penicillidia	conspicua	F	uninfected				Hungary	Mánfa	2012	GTHU460-
Miniopterus schreibersii	M	Penicillidia	conspicua	F	uninfected				Hungary	Nagyharsány	2012	GTHU516-
Miniopterus schreibersii	M	Penicillidia	conspicua	M	uninfected				Hungary	Nagyharsány	2012	GTHU527-
Miniopterus schreibersii	M	Penicillidia	conspicua	F	uninfected				Hungary	Nagyharsány	2012	GTHU527-2
Miniopterus schreibersii	M	Penicillidia	conspicua	F	uninfected				Hungary	Nagyharsány	2012	GTHU527-2
Miniopterus schreibersii	M	Penicillidia	conspicua	M	uninfected				Hungary	Nagyharsány	2012	GTHU528-2
Miniopterus schreibersii	M	Penicillidia	conspicua	F	uninfected				Hungary	Nagyharsány	2012	GTHU528-3
Miniopterus schreibersii	M	Penicillidia	conspicua	F	uninfected				Hungary	Nagyharsány	2012	GTHU528-3
Miniopterus schreibersii	M	Penicillidia	conspicua	F	uninfected				Hungary	Nagyharsány	2012	GTHU528-3
Miniopterus schreibersii	M	Penicillidia	conspicua	F	uninfected				Hungary	Nagyharsány	2012	GTHU529-
Miniopterus schreibersii	M	Penicillidia	conspicua	F	uninfected				Romania	Tulcea	2015	CJ003590
Miniopterus schreibersii	M	Penicillidia	conspicua	F	uninfected				Romania	Tulcea	2015	CJ003602
Miniopterus schreibersii	M	Penicillidia	conspicua	M	uninfected				Romania	Tulcea	2015	CJ003606
Miniopterus schreibersii	M	Penicillidia	conspicua	F	uninfected				Romania	Tulcea	2015	CJ003606
Miniopterus schreibersii	M	Penicillidia	conspicua	F	uninfected				Romania	Tulcea	2015	CJ003606
Miniopterus schreibersii	M	Penicillidia	conspicua	F	uninfected				Romania	Tulcea	2015	CJ003614
Miniopterus schreibersii	M	Penicillidia	conspicua	F	uninfected				Romania	Tulcea	2015	CJ003615
Miniopterus schreibersii	M	Penicillidia	conspicua	F	uninfected				Romania	Tulcea	2015	CJ003629
Miniopterus schreibersii	M	Penicillidia	conspicua	F	uninfected				Romania	Tulcea	2015	CJ003639
Miniopterus schreibersii	M	Penicillidia	conspicua	F	uninfected				Romania	Tulcea	2015	CJ003739
Miniopterus schreibersii	M	Penicillidia	conspicua	F	uninfected				Romania	Tulcea	2015	CJ003740
Miniopterus schreibersii	M	Penicillidia	conspicua	F	uninfected				Romania	Tulcea	2015	CJ003742
Miniopterus schreibersii	M	Penicillidia	conspicua	F	uninfected				Romania	Tulcea	2015	CJ003745
Miniopterus schreibersii	M	Penicillidia	conspicua	F	uninfected				Romania	Tulcea	2015	CJ003749
Miniopterus schreibersii	M	Penicillidia	conspicua	F	uninfected				Romania	Tulcea	2015	CJ003756
Miniopterus schreibersii	M	Penicillidia	conspicua	F	uninfected				Romania	Tulcea	2015	CJ003756
Miniopterus schreibersii	M	Penicillidia	conspicua	F	uninfected				Romania	Tulcea	2015	CJ003765
Miniopterus schreibersii	M	Penicillidia	conspicua	M	uninfected				Romania	Betfia	2015	CJ004152
Miniopterus schreibersii	M	Penicillidia	conspicua	F	uninfected				Romania	Betfia	2015	CJ004161
Miniopterus schreibersii	M	Penicillidia	conspicua	F	uninfected				Romania	Betfia	2015	CJ004173
Miniopterus schreibersii	M	Penicillidia	conspicua	F	uninfected				Romania	Pecinișca	2015	CJ004228
Miniopterus schreibersii	M	Penicillidia	conspicua	F	uninfected				Romania	Tulcea	2015	CJ004302
Miniopterus schreibersii	M	Penicillidia	conspicua	F	uninfected				Romania	Tulcea	2015	CJ004311
Miniopterus schreibersii	M	Penicillidia	conspicua	M	uninfected				Romania	Tulcea	2015	CJ004314
Miniopterus schreibersii	M	Penicillidia	conspicua	M	uninfected				Romania	Tulcea	2015	CJ004321
Miniopterus schreibersii	M	Penicillidia	conspicua	F	uninfected				Romania	Tulcea	2015	CJ004321
Miniopterus schreibersii	M	Penicillidia	conspicua	M	uninfected				Romania	Tulcea	2015	CJ004323
Miniopterus schreibersii	M	Penicillidia	conspicua	F	uninfected				Romania	Tulcea	2015	CJ004323
Miniopterus schreibersii	M	Penicillidia	conspicua	F	uninfected				Romania	Tulcea	2015	CJ004323
Miniopterus schreibersii	M	Penicillidia	conspicua	F	uninfected				Romania	Tulcea	2015	CJ004324
Miniopterus schreibersii	M	Penicillidia	conspicua	M	uninfected				Romania	Tulcea	2015	CJ004325
Miniopterus schreibersii	M	Penicillidia	conspicua	F	uninfected				Romania	Tulcea	2015	CJ004325
Miniopterus schreibersii	M	Penicillidia	conspicua	F	uninfected				Romania	Tulcea	2015	CJ004329
Miniopterus schreibersii	M	Penicillidia	conspicua	F	uninfected				Romania	Tulcea	2015	CJ004330
Miniopterus schreibersii	M	Penicillidia	conspicua	M	uninfected				Romania	Tulcea	2015	CJ004331
Miniopterus schreibersii	M	Penicillidia	conspicua	F	uninfected				Romania	Tulcea	2015	CJ004331
Miniopterus schreibersii	M	Penicillidia	conspicua	F	uninfected				Romania	Gura Dobrogei	2015	CJ004338
Miniopterus schreibersii	M	Penicillidia	conspicua	M	uninfected				Romania	Gura Dobrogei	2015	CJ004339
Miniopterus schreibersii	M	Penicillidia	conspicua	M	uninfected				Romania	Gura Dobrogei	2015	CJ004340
Miniopterus schreibersii	M	Penicillidia	conspicua	F	uninfected				Romania	Gura Dobrogei	2015	CJ004340
Miniopterus schreibersii	M	Penicillidia	conspicua	F	uninfected				Romania	Gura Dobrogei	2015	CJ004350
Miniopterus schreibersii	M	Penicillidia	conspicua	M	uninfected				Romania	Gura Dobrogei	2015	CJ004352
Miniopterus schreibersii	M	Penicillidia	conspicua	F	uninfected				Romania	Gura Dobrogei	2015	CJ004364
Miniopterus schreibersii	M	Penicillidia	conspicua	F	uninfected				Romania	Gura Dobrogei	2015	CJ004374
Miniopterus schreibersii	M	Penicillidia	conspicua	F	uninfected				Romania	Gura Dobrogei	2015	CJ004379
Miniopterus schreibersii	M	Penicillidia	conspicua	F	uninfected				Romania	Gura Dobrogei	2015	CJ004386
Miniopterus schreibersii	M	Penicillidia	conspicua	F	uninfected				Romania	Gura Dobrogei	2015	CJ004386
Miniopterus schreibersii	M	Penicillidia	conspicua	F	uninfected				Romania	Gura Dobrogei	2015	CJ004386
Miniopterus schreibersii	M	Penicillidia	conspicua	F	uninfected				Romania	Gura Dobrogei	2015	CJ004386
Miniopterus schreibersii	M	Penicillidia	conspicua	M	uninfected				Romania	Betfia	2015	CJ004452
Miniopterus schreibersii	M	Penicillidia	conspicua	M	uninfected				Romania	Betfia	2015	CJ004452
Miniopterus schreibersii	M	Penicillidia	conspicua	F	uninfected				Romania	Betfia	2015	CJ004452
Miniopterus schreibersii	M	Penicillidia	conspicua	F	uninfected				Romania	Betfia	2015	CJ004452
Miniopterus schreibersii	M	Penicillidia	conspicua	F	uninfected				Romania	Betfia	2015	CJ004452
Miniopterus schreibersii	M	Penicillidia	dufourii	M	uninfected				Hungary	Szársomlyó	1998	P095
Miniopterus schreibersii	M	Penicillidia	dufourii	M	uninfected				Hungary	Nagyharsány	2009	GT090808-06-
Miniopterus schreibersii	M	Penicillidia	dufourii	F	uninfected				Hungary	Nagyharsány	2012	GTHU528-4
Miniopterus schreibersii	M	Penicillidia	dufourii	F	uninfected				Romania	Tulcea	2015	CJ003737
Miniopterus schreibersii	M	Penicillidia	dufourii	M	uninfected				Romania	Betfia	2015	CJ004452
Miniopterus schreibersii	NR	Nycteribia	schmidlii	M	infected	Arthrorhynchus	eucampsipodae	abdomen, dordal	Hungary	Felsőtárkány	2015	EP143, few thalli on abdomen, with curved perithecia
Miniopterus schreibersii	NR	Nycteribia	schmidlii	F	uninfected				Hungary	Szársomlyó	1998	P010
Miniopterus schreibersii	NR	Nycteribia	schmidlii	F	uninfected				Hungary	Szársomlyó	1998	P010
Miniopterus schreibersii	NR	Penicillidia	conspicua	M	infected	Arthrorhynchus	nycteribiae		Hungary	Felsőtárkány	2015	15EP01
Miniopterus schreibersii	NR	Penicillidia	conspicua	F	infected	Arthrorhynchus	nycteribiae		Hungary	Felsőtárkány	2015	15EP02
Miniopterus schreibersii	NR	Penicillidia	conspicua	F	infected	Arthrorhynchus	nycteribiae		Hungary	Felsőtárkány	2015	15EP02
Miniopterus schreibersii	NR	Penicillidia	conspicua	M	infected	Arthrorhynchus	nycteribiae		Hungary	Felsőtárkány	2015	15EP07
Miniopterus schreibersii	NR	Penicillidia	conspicua	M	uninfected				Hungary	Szársomlyó	1998	P080
Miniopterus schreibersii	NR	Penicillidia	conspicua	M	uninfected				Hungary	Szársomlyó	1998	P080
Miniopterus schreibersii	NR	Penicillidia	dufourii	M	uninfected				Hungary	Szársomlyó	1998	P032
Miniopterus schreibersii	NR	Penicillidia	dufourii	M	uninfected				Hungary	Szársomlyó	1998	P032
Miniopterus schreibersii	NR	Penicillidia	dufourii	M	uninfected				Hungary	Szársomlyó	1998	P032
Miniopterus schreibersii	NR	Penicillidia	dufourii	M	uninfected				Hungary	Szársomlyó	1998	P032
Miniopterus schreibersii	NR	Penicillidia	dufourii	M	uninfected				Hungary	Szársomlyó	1998	P032
Miniopterus schreibersii	NR	Penicillidia	dufourii	M	uninfected				Hungary	Szársomlyó	1998	P032
Miniopterus schreibersii	NR	Penicillidia	dufourii	F	uninfected				Hungary	Szársomlyó	1998	P032
Miniopterus schreibersii	NR	Penicillidia	dufourii	F	uninfected				Hungary	Szársomlyó	1998	P032
Miniopterus schreibersii	NR	Penicillidia	dufourii	F	uninfected				Hungary	Szársomlyó	1998	P032
Miniopterus schreibersii	NR	Penicillidia	dufourii	F	uninfected				Hungary	Szársomlyó	1998	P032
Miniopterus schreibersii	NR	Penicillidia	dufourii	F	uninfected				Hungary	Szársomlyó	1998	P032
Miniopterus schreibersii	NR	Penicillidia	dufourii	F	uninfected				Hungary	Szársomlyó	1998	P032
Miniopterus schreibersii	NR	Penicillidia	dufourii	M	uninfected				Hungary	Szársomlyó	1998	P032
Myotis alcathoe	F	Basilia	italica	F	uninfected				Hungary	Felsőtárkány	2014	14EP04
Myotis alcathoe	F	Basilia	italica	F	uninfected				Hungary	Miskolc	2014	14EP04
Myotis alcathoe	M	Basilia	italica	F	uninfected				Hungary	Egerbakta	2012	12EP01
Myotis alcathoe	M	Basilia	italica	M	uninfected				Hungary	Felsőtárkány	2012	12EP10
Myotis alcathoe	M	Basilia	italica	F	uninfected				Hungary	Felsőtárkány	2012	12EP10
Myotis alcathoe	M	Basilia	italica	F	uninfected				Hungary	Noszvaj	2014	14EP10
Myotis bechsteinii	F	Basilia	nana	F	uninfected				Hungary	Hajszabarna	1999	P058
Myotis bechsteinii	F	Basilia	nana	M	uninfected				Hungary	Hajszabarna	1999	P058
Myotis bechsteinii	F	Basilia	nana	F	uninfected				Hungary	Miskolc	2012	1212EP01
Myotis bechsteinii	F	Basilia	nana	F	uninfected				Hungary	Miskolc	2012	12EP44
Myotis bechsteinii	F	Basilia	nana	M	uninfected				Hungary	Miskolc	2012	12EP54
Myotis bechsteinii	F	Basilia	nana	M	uninfected				Hungary	Miskolc	2012	12EP62
Myotis bechsteinii	F	Basilia	nana	F	uninfected				Hungary	Miskolc	2012	12EP64
Myotis bechsteinii	F	Basilia	nana	F	uninfected				Hungary	Miskolc	2012	12EP64
Myotis bechsteinii	F	Basilia	nana	M	uninfected				Hungary	Noszvaj	2012	12EP65
Myotis bechsteinii	F	Basilia	nana	F	uninfected				Hungary	Noszvaj	2013	12EP30
Myotis bechsteinii	F	Basilia	nattereri	F	uninfected				Hungary	Pecs	2007	GT070824-01-
Myotis bechsteinii	F	Basilia	nattereri	M	uninfected				Hungary	Olaszfalu	2009	GT090828-02-
Myotis bechsteinii	F	Basilia	nattereri	F	uninfected				Hungary	Olaszfalu	2009	GT090828-03-
Myotis bechsteinii	F	Basilia	nattereri	M	uninfected				Hungary	Olaszfalu	2009	GT090828-05-
Myotis bechsteinii	F	Basilia	nattereri	F	uninfected				Hungary	Olaszfalu	2009	GT090828-05-2
Myotis bechsteinii	F	Nycteribia	kolenatii	M	uninfected				Hungary	Noszvaj	2012	12EP65
Myotis bechsteinii	M	Basilia	nana	M	uninfected				Hungary	Hajszabarna	1999	P053
Myotis bechsteinii	M	Basilia	nana	F	uninfected				Hungary	Bakonyszücs	1999	P105
Myotis bechsteinii	M	Basilia	nana	F	uninfected				Hungary	Bakonyszücs	1999	P105
Myotis bechsteinii	M	Basilia	nana	F	uninfected				Hungary	Hajszabarna	1999	P118
Myotis bechsteinii	M	Basilia	nana	F	uninfected				Hungary	Hajszabarna	1999	P120
Myotis bechsteinii	M	Basilia	nana	F	uninfected				Hungary	Hajszabarna	1999	P123
Myotis bechsteinii	M	Basilia	nana	F	uninfected				Hungary	Hajszabarna	1999	P126
Myotis bechsteinii	M	Basilia	nana	F	uninfected				Hungary	Cuha	1999	P142
Myotis bechsteinii	M	Basilia	nana	F	uninfected				Hungary	Cuha	1999	P142
Myotis bechsteinii	M	Basilia	nana	M	uninfected				Hungary	Cuha	1999	P142
Myotis bechsteinii	M	Basilia	nana	F	uninfected				Hungary	Miskolc	2012	1212EP02
Myotis bechsteinii	M	Basilia	nana	F	uninfected				Hungary	Miskolc	2012	1212EP03
Myotis bechsteinii	M	Basilia	nana	M	uninfected				Hungary	Miskolc	2012	12EP22
Myotis bechsteinii	M	Basilia	nana	F	uninfected				Hungary	Miskolc	2012	12EP32
Myotis bechsteinii	M	Basilia	nana	M	uninfected				Hungary	Miskolc	2012	12EP38
Myotis bechsteinii	M	Basilia	nana	M	uninfected				Hungary	Miskolc	2012	12EP41
Myotis bechsteinii	M	Basilia	nana	M	uninfected				Hungary	Miskolc	2012	12EP53
Myotis bechsteinii	M	Basilia	nana	M	uninfected				Hungary	Miskolc	2012	12EP53
Myotis bechsteinii	M	Basilia	nana	M	uninfected				Hungary	Miskolc	2012	12EP53
Myotis bechsteinii	M	Basilia	nana	F	uninfected				Hungary	Miskolc	2012	12EP55
Myotis bechsteinii	M	Basilia	nana	F	uninfected				Hungary	Miskolc	2012	12EP57
Myotis bechsteinii	M	Basilia	nana	M	uninfected				Hungary	Miskolc	2012	12EP60
Myotis bechsteinii	M	Basilia	nana	F	uninfected				Hungary	Miskolc	2012	12EP64
Myotis bechsteinii	M	Basilia	nana	F	uninfected				Hungary	Miskolc	2012	12EP64
Myotis bechsteinii	M	Basilia	nana	M	uninfected				Hungary	Miskolc	2012	12EP65
Myotis bechsteinii	M	Basilia	nana	F	uninfected				Hungary	Miskolc	2012	12EP65
Myotis bechsteinii	M	Basilia	nana	F	uninfected				Hungary	Miskolc	2012	12EP67
Myotis bechsteinii	M	Basilia	nana	M	uninfected				Hungary	Miskolc	2012	12EP68
Myotis bechsteinii	M	Basilia	nana	F	uninfected				Hungary	Miskolc	2013	1212EP04
Myotis bechsteinii	M	Basilia	nana	M	uninfected				Hungary	Noszvaj	2013	12EP24
Myotis bechsteinii	M	Basilia	nana	F	uninfected				Hungary	Felsőtárkány	2013	12EP31
Myotis bechsteinii	M	Basilia	nattereri	F	uninfected				Hungary	Pecs	2008	GT080622-01-
Myotis bechsteinii	M	Basilia	nattereri	F	uninfected				Hungary	Pecs	2008	GT080622-01-
Myotis bechsteinii	M	Basilia	nattereri	F	uninfected				Hungary	Olaszfalu	2009	GT090828-01-
Myotis bechsteinii	M	Basilia	nattereri	M	uninfected				Hungary	Olaszfalu	2009	GT090828-08-
Myotis bechsteinii	NR	Basilia	nattereri	F	uninfected				Hungary	Isztimer	2012	GTHU336-
Myotis blythii	F	Nycteribia	kolenatii	F	uninfected				Romania	Betfia	2015	CJ004165
Myotis blythii	F	Nycteribia	kolenatii	M	uninfected				Romania	Gura Dobrogei	2015	CJ004376
Myotis blythii	F	Nycteribia	latreillii	F	uninfected				Hungary	Szársomlyó	1998	P091
Myotis blythii	F	Nycteribia	latreillii	F	uninfected				Hungary	Szársomlyó	1998	P091
Myotis blythii	F	Nycteribia	vexata	M	uninfected				Romania	Gura Dobrogei	2015	CJ004372
Myotis blythii	F	Nycteribia	vexata	M	uninfected				Romania	Gura Dobrogei	2015	CJ004372
Myotis blythii	F	Penicillidia	dufourii	F	uninfected				Hungary	Szársomlyó	1998	P091
Myotis blythii	F	Penicillidia	dufourii	M	uninfected				Hungary	Szársomlyó	1998	P091
Myotis blythii	F	Penicillidia	dufourii	F	uninfected				Hungary	Olaszfalu	2009	GT090828-06-
Myotis blythii	F	Penicillidia	dufourii	M	uninfected				Romania	Cheile Vârghişului	2015	101229
Myotis blythii	F	Penicillidia	dufourii	M	uninfected				Romania	Cheile Vârghişului	2015	101229
Myotis blythii	F	Penicillidia	dufourii	F	uninfected				Romania	Cheile Vârghişului	2015	101229
Myotis blythii	F	Penicillidia	dufourii	M	uninfected				Romania	Betfia	2015	CJ004160
Myotis blythii	F	Penicillidia	dufourii	M	uninfected				Romania	Betfia	2015	CJ004165
Myotis blythii	F	Penicillidia	dufourii	M	uninfected				Romania	Betfia	2015	CJ004165
Myotis blythii	F	Penicillidia	dufourii	M	uninfected				Romania	Betfia	2015	CJ004445
Myotis blythii	F	Penicillidia	dufourii	F	uninfected				Romania	Betfia	2015	CJ004446
Myotis blythii	M	Nycteribia	schmidlii	F	uninfected				Romania	Gura Dobrogei	2015	CJ004371
Myotis blythii	M	Penicillidia	conspicua	M	uninfected				Romania	Gura Dobrogei	2015	CJ004371
Myotis blythii	M	Penicillidia	conspicua	F	uninfected				Romania	Gura Dobrogei	2015	CJ004371
Myotis blythii	M	Penicillidia	dufourii	F	uninfected				Hungary	Pilisszentkereszt	2012	GTHU512-
Myotis blythii	M	Penicillidia	dufourii	M	uninfected				Hungary	Nagyharsány	2012	GTHU533-
Myotis blythii	M	Penicillidia	dufourii	F	uninfected				Hungary	Nagyharsány	2012	GTHU533-2
Myotis blythii	M	Penicillidia	dufourii	F	uninfected				Hungary	Nagyharsány	2012	GTHU533-2
Myotis blythii	M	Penicillidia	dufourii	F	uninfected				Romania	Cheile Vârghişului	2015	101224
Myotis blythii	NR	Penicillidia	dufourii	F	uninfected				Hungary	Olaszfalu	2007	GT071006-02-
Myotis blythii	NR	Penicillidia	dufourii	M	uninfected				Hungary	Nagyharsány	2009	GT090808-19-
Myotis blythii	NR	Penicillidia	dufourii	M	uninfected				Hungary	Nagyharsány	2009	GT090808-19-
Myotis blythii	NR	Penicillidia	dufourii	F	uninfected				Hungary	Nagyharsány	2009	GT090808-19-2
Myotis brandtii	F	Basilia	italica	M	uninfected				Hungary	Màtra	1999	P067
Myotis brandtii	F	Basilia	italica	M	uninfected				Hungary	Felsőtárkány	2012	12EP12
Myotis brandtii	F	Basilia	italica	M	uninfected				Hungary	Noszvaj	2012	12EP19
Myotis brandtii	F	Basilia	italica	F	uninfected				Hungary	Noszvaj	2012	12EP21
Myotis brandtii	M	Basilia	italica	M	uninfected				Hungary	Noszvaj	2012	12EP11
Myotis capaccinii	F	Nycteribia	kolenatii	M	uninfected				Romania	Gaura cu Muscă	2015	101217
Myotis capaccinii	F	Nycteribia	kolenatii	M	uninfected				Romania	Gaura cu Muscă	2015	101217
Myotis capaccinii	F	Nycteribia	kolenatii	M	uninfected				Romania	Gaura cu Muscă	2015	101217
Myotis capaccinii	F	Phthiridium	biarticulatum	F	uninfected				Romania	Gaura cu Muscă	2015	101217
Myotis capaccinii	NR	Penicillidia	dufourii	M	uninfected				Romania	Gaura cu Musca	2015	CJ003583
Myotis capaccinii	NR	Phthiridium	biarticulatum	M	uninfected				Romania	Gaura cu Musca	2015	CJ003583
Myotis daubentonii	F	Nycteribia	kolenatii	M	uninfected				Hungary	Gemenc	1998	P001
Myotis daubentonii	F	Nycteribia	kolenatii	F	uninfected				Hungary	Szentgàl	1998	P005
Myotis daubentonii	F	Nycteribia	kolenatii	M	uninfected				Hungary	Szentgàl	1998	P005
Myotis daubentonii	F	Nycteribia	kolenatii	M	uninfected				Hungary	Szentgàl	1998	P005
Myotis daubentonii	F	Nycteribia	kolenatii	M	uninfected				Hungary	Szentgàl	1998	P005
Myotis daubentonii	F	Nycteribia	kolenatii	M	uninfected				Hungary	Hajszabarna	1998	P006
Myotis daubentonii	F	Nycteribia	kolenatii	F	uninfected				Hungary	Gemenc	1998	P009
Myotis daubentonii	F	Nycteribia	kolenatii	F	uninfected				Hungary	Gemenc	1998	P009
Myotis daubentonii	F	Nycteribia	kolenatii	F	uninfected				Hungary	Abaliget	1998	P016
Myotis daubentonii	F	Nycteribia	kolenatii	F	uninfected				Hungary	Abaliget	1998	P016
Myotis daubentonii	F	Nycteribia	kolenatii	M	uninfected				Hungary	Gemenc	1998	P019
Myotis daubentonii	F	Nycteribia	kolenatii	M	uninfected				Hungary	Gemenc	1998	P019
Myotis daubentonii	F	Nycteribia	kolenatii	M	uninfected				Hungary	Gemenc	1998	P019
Myotis daubentonii	F	Nycteribia	kolenatii	M	uninfected				Hungary	Gemenc	1998	P019
Myotis daubentonii	F	Nycteribia	kolenatii	M	uninfected				Hungary	Gemenc	1998	P019
Myotis daubentonii	F	Nycteribia	kolenatii	M	uninfected				Hungary	Bodajk	1998	P023
Myotis daubentonii	F	Nycteribia	kolenatii	M	uninfected				Hungary	Bodajk	1998	P023
Myotis daubentonii	F	Nycteribia	kolenatii	M	uninfected				Hungary	Gemenc	1998	P024
Myotis daubentonii	F	Nycteribia	kolenatii	M	uninfected				Hungary	Gemenc	1998	P024
Myotis daubentonii	F	Nycteribia	kolenatii	M	uninfected				Hungary	Gemenc	1998	P024
Myotis daubentonii	F	Nycteribia	kolenatii	M	uninfected				Hungary	Gemenc	1998	P024
Myotis daubentonii	F	Nycteribia	kolenatii	F	uninfected				Hungary	Gemenc	1999	P030
Myotis daubentonii	F	Nycteribia	kolenatii	F	uninfected				Hungary	Gemenc	1999	P030
Myotis daubentonii	F	Nycteribia	kolenatii	F	uninfected				Hungary	Gemenc	1999	P030
Myotis daubentonii	F	Nycteribia	kolenatii	M	uninfected				Hungary	Gemenc	1999	P030
Myotis daubentonii	F	Nycteribia	kolenatii	M	uninfected				Hungary	Gemenc	1999	P030
Myotis daubentonii	F	Nycteribia	kolenatii	M	uninfected				Hungary	Gemenc	1999	P030
Myotis daubentonii	F	Nycteribia	kolenatii	M	uninfected				Hungary	Gemenc	1999	P030
Myotis daubentonii	F	Nycteribia	kolenatii	F	uninfected				Hungary	Gemenc	1999	P036
Myotis daubentonii	F	Nycteribia	kolenatii	F	uninfected				Hungary	Gemenc	1999	P036
Myotis daubentonii	F	Nycteribia	kolenatii	F	uninfected				Hungary	Gemenc	1999	P036
Myotis daubentonii	F	Nycteribia	kolenatii	F	uninfected				Hungary	Gemenc	1999	P036
Myotis daubentonii	F	Nycteribia	kolenatii	M	uninfected				Hungary	Gemenc	1999	P036
Myotis daubentonii	F	Nycteribia	kolenatii	M	uninfected				Hungary	Gemenc	1999	P036
Myotis daubentonii	F	Nycteribia	kolenatii	F	uninfected				Hungary	Gemenc	1999	P037
Myotis daubentonii	F	Nycteribia	kolenatii	F	uninfected				Hungary	Gemenc	1999	P037
Myotis daubentonii	F	Nycteribia	kolenatii	F	uninfected				Hungary	Gemenc	1999	P037
Myotis daubentonii	F	Nycteribia	kolenatii	F	uninfected				Hungary	Gemenc	1999	P037
Myotis daubentonii	F	Nycteribia	kolenatii	M	uninfected				Hungary	Gemenc	1999	P037
Myotis daubentonii	F	Nycteribia	kolenatii	F	uninfected				Hungary	Gemenc	1999	P038
Myotis daubentonii	F	Nycteribia	kolenatii	F	uninfected				Hungary	Gemenc	1999	P038
Myotis daubentonii	F	Nycteribia	kolenatii	F	uninfected				Hungary	Gemenc	1999	P038
Myotis daubentonii	F	Nycteribia	kolenatii	M	uninfected				Hungary	Gemenc	1999	P038
Myotis daubentonii	F	Nycteribia	kolenatii	M	uninfected				Hungary	Gemenc	1999	P038
Myotis daubentonii	F	Nycteribia	kolenatii	F	uninfected				Hungary	Gemenc	1999	P041
Myotis daubentonii	F	Nycteribia	kolenatii	F	uninfected				Hungary	Gemenc	1999	P041
Myotis daubentonii	F	Nycteribia	kolenatii	M	uninfected				Hungary	Gemenc	1999	P041
Myotis daubentonii	F	Nycteribia	kolenatii	M	uninfected				Hungary	Gemenc	1999	P041
Myotis daubentonii	F	Nycteribia	kolenatii	M	uninfected				Hungary	Gemenc	1999	P041
Myotis daubentonii	F	Nycteribia	kolenatii	F	uninfected				Hungary	Hajszabarna	1999	P044
Myotis daubentonii	F	Nycteribia	kolenatii	M	uninfected				Hungary	Hajszabarna	1999	P044
Myotis daubentonii	F	Nycteribia	kolenatii	M	uninfected				Hungary	Hajszabarna	1999	P044
Myotis daubentonii	F	Nycteribia	kolenatii	F	uninfected				Hungary	Alba	1999	P046
Myotis daubentonii	F	Nycteribia	kolenatii	F	uninfected				Hungary	Alba	1999	P046
Myotis daubentonii	F	Nycteribia	kolenatii	F	uninfected				Hungary	Alba	1999	P046
Myotis daubentonii	F	Nycteribia	kolenatii	M	uninfected				Hungary	Alba	1999	P046
Myotis daubentonii	F	Nycteribia	kolenatii	M	uninfected				Hungary	Alba	1999	P046
Myotis daubentonii	F	Nycteribia	kolenatii	M	uninfected				Hungary	Alba	1999	P046
Myotis daubentonii	F	Nycteribia	kolenatii	F	uninfected				Hungary	Gemenc	1999	P049
Myotis daubentonii	F	Nycteribia	kolenatii	F	uninfected				Hungary	Gemenc	1999	P049
Myotis daubentonii	F	Nycteribia	kolenatii	F	uninfected				Hungary	Gemenc	1999	P049
Myotis daubentonii	F	Nycteribia	kolenatii	F	uninfected				Hungary	Gemenc	1999	P049
Myotis daubentonii	F	Nycteribia	kolenatii	F	uninfected				Hungary	Gemenc	1999	P049
Myotis daubentonii	F	Nycteribia	kolenatii	F	uninfected				Hungary	Gemenc	1999	P049
Myotis daubentonii	F	Nycteribia	kolenatii	F	uninfected				Hungary	Gemenc	1999	P049
Myotis daubentonii	F	Nycteribia	kolenatii	F	uninfected				Hungary	Gemenc	1999	P049
Myotis daubentonii	F	Nycteribia	kolenatii	F	uninfected				Hungary	Gemenc	1999	P049
Myotis daubentonii	F	Nycteribia	kolenatii	F	uninfected				Hungary	Gemenc	1999	P049
Myotis daubentonii	F	Nycteribia	kolenatii	F	uninfected				Hungary	Gemenc	1999	P049
Myotis daubentonii	F	Nycteribia	kolenatii	F	uninfected				Hungary	Gemenc	1999	P049
Myotis daubentonii	F	Nycteribia	kolenatii	F	uninfected				Hungary	Gemenc	1999	P049
Myotis daubentonii	F	Nycteribia	kolenatii	F	uninfected				Hungary	Gemenc	1999	P049
Myotis daubentonii	F	Nycteribia	kolenatii	F	uninfected				Hungary	Gemenc	1999	P049
Myotis daubentonii	F	Nycteribia	kolenatii	F	uninfected				Hungary	Gemenc	1999	P049
Myotis daubentonii	F	Nycteribia	kolenatii	M	uninfected				Hungary	Gemenc	1999	P049
Myotis daubentonii	F	Nycteribia	kolenatii	M	uninfected				Hungary	Gemenc	1999	P049
Myotis daubentonii	F	Nycteribia	kolenatii	M	uninfected				Hungary	Gemenc	1999	P049
Myotis daubentonii	F	Nycteribia	kolenatii	M	uninfected				Hungary	Gemenc	1999	P049
Myotis daubentonii	F	Nycteribia	kolenatii	F	uninfected				Hungary	Gemenc	1999	P057
Myotis daubentonii	F	Nycteribia	kolenatii	M	uninfected				Hungary	Gemenc	1999	P057
Myotis daubentonii	F	Nycteribia	kolenatii	F	uninfected				Hungary	Gemenc	1999	P059
Myotis daubentonii	F	Nycteribia	kolenatii	F	uninfected				Hungary	Gemenc	1999	P059
Myotis daubentonii	F	Nycteribia	kolenatii	F	uninfected				Hungary	Gemenc	1999	P059
Myotis daubentonii	F	Nycteribia	kolenatii	F	uninfected				Hungary	Gemenc	1999	P059
Myotis daubentonii	F	Nycteribia	kolenatii	F	uninfected				Hungary	Gemenc	1999	P059
Myotis daubentonii	F	Nycteribia	kolenatii	F	uninfected				Hungary	Gemenc	1999	P059
Myotis daubentonii	F	Nycteribia	kolenatii	F	uninfected				Hungary	Gemenc	1999	P059
Myotis daubentonii	F	Nycteribia	kolenatii	F	uninfected				Hungary	Gemenc	1999	P059
Myotis daubentonii	F	Nycteribia	kolenatii	F	uninfected				Hungary	Gemenc	1999	P059
Myotis daubentonii	F	Nycteribia	kolenatii	F	uninfected				Hungary	Gemenc	1999	P059
Myotis daubentonii	F	Nycteribia	kolenatii	F	uninfected				Hungary	Gemenc	1999	P059
Myotis daubentonii	F	Nycteribia	kolenatii	M	uninfected				Hungary	Gemenc	1999	P059
Myotis daubentonii	F	Nycteribia	kolenatii	M	uninfected				Hungary	Gemenc	1999	P059
Myotis daubentonii	F	Nycteribia	kolenatii	M	uninfected				Hungary	Gemenc	1999	P059
Myotis daubentonii	F	Nycteribia	kolenatii	F	uninfected				Hungary	Gemenc	1999	P062
Myotis daubentonii	F	Nycteribia	kolenatii	F	uninfected				Hungary	Gemenc	1999	P062
Myotis daubentonii	F	Nycteribia	kolenatii	F	uninfected				Hungary	Gemenc	1999	P062
Myotis daubentonii	F	Nycteribia	kolenatii	F	uninfected				Hungary	Gemenc	1999	P062
Myotis daubentonii	F	Nycteribia	kolenatii	F	uninfected				Hungary	Gemenc	1999	P062
Myotis daubentonii	F	Nycteribia	kolenatii	F	uninfected				Hungary	Gemenc	1999	P062
Myotis daubentonii	F	Nycteribia	kolenatii	F	uninfected				Hungary	Gemenc	1999	P062
Myotis daubentonii	F	Nycteribia	kolenatii	F	uninfected				Hungary	Gemenc	1999	P062
Myotis daubentonii	F	Nycteribia	kolenatii	F	uninfected				Hungary	Gemenc	1999	P062
Myotis daubentonii	F	Nycteribia	kolenatii	F	uninfected				Hungary	Gemenc	1999	P062
Myotis daubentonii	F	Nycteribia	kolenatii	F	uninfected				Hungary	Gemenc	1999	P062
Myotis daubentonii	F	Nycteribia	kolenatii	F	uninfected				Hungary	Gemenc	1999	P062
Myotis daubentonii	F	Nycteribia	kolenatii	F	uninfected				Hungary	Gemenc	1999	P062
Myotis daubentonii	F	Nycteribia	kolenatii	F	uninfected				Hungary	Gemenc	1999	P062
Myotis daubentonii	F	Nycteribia	kolenatii	M	uninfected				Hungary	Gemenc	1999	P062
Myotis daubentonii	F	Nycteribia	kolenatii	M	uninfected				Hungary	Gemenc	1999	P062
Myotis daubentonii	F	Nycteribia	kolenatii	M	uninfected				Hungary	Gemenc	1999	P062
Myotis daubentonii	F	Nycteribia	kolenatii	M	uninfected				Hungary	Gemenc	1999	P062
Myotis daubentonii	F	Nycteribia	kolenatii	M	uninfected				Hungary	Gemenc	1999	P062
Myotis daubentonii	F	Nycteribia	kolenatii	F	uninfected				Hungary	Hajszabarna	1999	P063
Myotis daubentonii	F	Nycteribia	kolenatii	F	uninfected				Hungary	Hajszabarna	1999	P063
Myotis daubentonii	F	Nycteribia	kolenatii	M	uninfected				Hungary	Hajszabarna	1999	P063
Myotis daubentonii	F	Nycteribia	kolenatii	M	uninfected				Hungary	Hajszabarna	1999	P063
Myotis daubentonii	F	Nycteribia	kolenatii	M	uninfected				Hungary	Hajszabarna	1999	P063
Myotis daubentonii	F	Nycteribia	kolenatii	F	uninfected				Hungary	Gemenc	1999	P064
Myotis daubentonii	F	Nycteribia	kolenatii	F	uninfected				Hungary	Gemenc	1999	P064
Myotis daubentonii	F	Nycteribia	kolenatii	F	uninfected				Hungary	Gemenc	1999	P064
Myotis daubentonii	F	Nycteribia	kolenatii	F	uninfected				Hungary	Gemenc	1999	P064
Myotis daubentonii	F	Nycteribia	kolenatii	F	uninfected				Hungary	Gemenc	1999	P064
Myotis daubentonii	F	Nycteribia	kolenatii	F	uninfected				Hungary	Gemenc	1999	P064
Myotis daubentonii	F	Nycteribia	kolenatii	M	uninfected				Hungary	Gemenc	1999	P064
Myotis daubentonii	F	Nycteribia	kolenatii	M	uninfected				Hungary	Gemenc	1999	P064
Myotis daubentonii	F	Nycteribia	kolenatii	M	uninfected				Hungary	Gemenc	1999	P064
Myotis daubentonii	F	Nycteribia	kolenatii	M	uninfected				Hungary	Gemenc	1999	P064
Myotis daubentonii	F	Nycteribia	kolenatii	M	uninfected				Hungary	Gemenc	1999	P064
Myotis daubentonii	F	Nycteribia	kolenatii	M	uninfected				Hungary	Gemenc	1999	P064
Myotis daubentonii	F	Nycteribia	kolenatii	M	uninfected				Hungary	Gemenc	1999	P064
Myotis daubentonii	F	Nycteribia	kolenatii	F	uninfected				Hungary	Gemenc	1999	P066
Myotis daubentonii	F	Nycteribia	kolenatii	F	uninfected				Hungary	Gemenc	1999	P066
Myotis daubentonii	F	Nycteribia	kolenatii	F	uninfected				Hungary	Gemenc	1999	P066
Myotis daubentonii	F	Nycteribia	kolenatii	F	uninfected				Hungary	Gemenc	1999	P066
Myotis daubentonii	F	Nycteribia	kolenatii	F	uninfected				Hungary	Gemenc	1999	P066
Myotis daubentonii	F	Nycteribia	kolenatii	F	uninfected				Hungary	Gemenc	1999	P066
Myotis daubentonii	F	Nycteribia	kolenatii	F	uninfected				Hungary	Gemenc	1999	P066
Myotis daubentonii	F	Nycteribia	kolenatii	F	uninfected				Hungary	Gemenc	1999	P066
Myotis daubentonii	F	Nycteribia	kolenatii	F	uninfected				Hungary	Gemenc	1999	P066
Myotis daubentonii	F	Nycteribia	kolenatii	F	uninfected				Hungary	Gemenc	1999	P066
Myotis daubentonii	F	Nycteribia	kolenatii	F	uninfected				Hungary	Gemenc	1999	P066
Myotis daubentonii	F	Nycteribia	kolenatii	M	uninfected				Hungary	Gemenc	1999	P066
Myotis daubentonii	F	Nycteribia	kolenatii	M	uninfected				Hungary	Gemenc	1999	P066
Myotis daubentonii	F	Nycteribia	kolenatii	M	uninfected				Hungary	Gemenc	1999	P066
Myotis daubentonii	F	Nycteribia	kolenatii	F	uninfected				Hungary	Kőrisgyőr	1999	P070
Myotis daubentonii	F	Nycteribia	kolenatii	M	uninfected				Hungary	Kőrisgyőr	1999	P070
Myotis daubentonii	F	Nycteribia	kolenatii	M	uninfected				Hungary	Kőrisgyőr	1999	P070
Myotis daubentonii	F	Nycteribia	kolenatii	M	uninfected				Hungary	Gemenc	1999	P075
Myotis daubentonii	F	Nycteribia	kolenatii	F	uninfected				Hungary	Gemenc	1999	P079
Myotis daubentonii	F	Nycteribia	kolenatii	M	uninfected				Hungary	Gemenc	1999	P079
Myotis daubentonii	F	Nycteribia	kolenatii	M	uninfected				Hungary	Gemenc	1999	P079
Myotis daubentonii	F	Nycteribia	kolenatii	F	uninfected				Hungary	Gemenc	1999	P081
Myotis daubentonii	F	Nycteribia	kolenatii	F	uninfected				Hungary	Gemenc	1999	P081
Myotis daubentonii	F	Nycteribia	kolenatii	F	uninfected				Hungary	Gemenc	1999	P081
Myotis daubentonii	F	Nycteribia	kolenatii	F	uninfected				Hungary	Gemenc	1999	P081
Myotis daubentonii	F	Nycteribia	kolenatii	F	uninfected				Hungary	Gemenc	1999	P081
Myotis daubentonii	F	Nycteribia	kolenatii	M	uninfected				Hungary	Gemenc	1999	P081
Myotis daubentonii	F	Nycteribia	kolenatii	F	uninfected				Hungary	Gemenc	1999	P082
Myotis daubentonii	F	Nycteribia	kolenatii	M	uninfected				Hungary	Gemenc	1999	P082
Myotis daubentonii	F	Nycteribia	kolenatii	M	uninfected				Hungary	Gemenc	1999	P082
Myotis daubentonii	F	Nycteribia	kolenatii	M	uninfected				Hungary	Gemenc	1999	P082
Myotis daubentonii	F	Nycteribia	kolenatii	M	uninfected				Hungary	Gemenc	1999	P082
Myotis daubentonii	F	Nycteribia	kolenatii	F	uninfected				Hungary	Gemenc	1999	P083
Myotis daubentonii	F	Nycteribia	kolenatii	F	uninfected				Hungary	Gemenc	1999	P083
Myotis daubentonii	F	Nycteribia	kolenatii	F	uninfected				Hungary	Gemenc	1999	P083
Myotis daubentonii	F	Nycteribia	kolenatii	F	uninfected				Hungary	Gemenc	1999	P083
Myotis daubentonii	F	Nycteribia	kolenatii	F	uninfected				Hungary	Gemenc	1999	P087
Myotis daubentonii	F	Nycteribia	kolenatii	M	uninfected				Hungary	Gemenc	1999	P087
Myotis daubentonii	F	Nycteribia	kolenatii	F	uninfected				Hungary	Debrecen	1999	P096
Myotis daubentonii	F	Nycteribia	kolenatii	M	uninfected				Hungary	Debrecen	1999	P096
Myotis daubentonii	F	Nycteribia	kolenatii	M	uninfected				Hungary	Debrecen	1999	P096
Myotis daubentonii	F	Nycteribia	kolenatii	F	uninfected				Hungary	Kőrisgyőr	1999	P101
Myotis daubentonii	F	Nycteribia	kolenatii	F	uninfected				Hungary	Kőrisgyőr	1999	P101
Myotis daubentonii	F	Nycteribia	kolenatii	M	uninfected				Hungary	Kőrisgyőr	1999	P101
Myotis daubentonii	F	Nycteribia	kolenatii	M	uninfected				Hungary	Kőrisgyőr	1999	P101
Myotis daubentonii	F	Nycteribia	kolenatii	M	uninfected				Hungary	Kőrisgyőr	1999	P101
Myotis daubentonii	F	Nycteribia	kolenatii	M	uninfected				Hungary	Kőrisgyőr	1999	P101
Myotis daubentonii	F	Nycteribia	kolenatii	F	uninfected				Hungary	Abaliget	1999	P110
Myotis daubentonii	F	Nycteribia	kolenatii	F	uninfected				Hungary	Abaliget	1999	P110
Myotis daubentonii	F	Nycteribia	kolenatii	M	uninfected				Hungary	Abaliget	1999	P110
Myotis daubentonii	F	Nycteribia	kolenatii	M	uninfected				Hungary	Abaliget	1999	P110
Myotis daubentonii	F	Nycteribia	kolenatii	M	uninfected				Hungary	Abaliget	1999	P110
Myotis daubentonii	F	Nycteribia	kolenatii	F	uninfected				Hungary	Abaliget	1999	P112
Myotis daubentonii	F	Nycteribia	kolenatii	F	uninfected				Hungary	Abaliget	1999	P112
Myotis daubentonii	F	Nycteribia	kolenatii	F	uninfected				Hungary	Abaliget	1999	P112
Myotis daubentonii	F	Nycteribia	kolenatii	M	uninfected				Hungary	Abaliget	1999	P112
Myotis daubentonii	F	Nycteribia	kolenatii	M	uninfected				Hungary	Abaliget	1999	P112
Myotis daubentonii	F	Nycteribia	kolenatii	M	uninfected				Hungary	Abaliget	1999	P112
Myotis daubentonii	F	Nycteribia	kolenatii	M	uninfected				Hungary	Abaliget	1999	P112
Myotis daubentonii	F	Nycteribia	kolenatii	M	uninfected				Hungary	Abaliget	1999	P112
Myotis daubentonii	F	Nycteribia	kolenatii	F	uninfected				Hungary	Abaliget	1999	P113
Myotis daubentonii	F	Nycteribia	kolenatii	F	uninfected				Hungary	Abaliget	1999	P113
Myotis daubentonii	F	Nycteribia	kolenatii	F	uninfected				Hungary	Abaliget	1999	P113
Myotis daubentonii	F	Nycteribia	kolenatii	F	uninfected				Hungary	Abaliget	1999	P113
Myotis daubentonii	F	Nycteribia	kolenatii	F	uninfected				Hungary	Abaliget	1999	P113
Myotis daubentonii	F	Nycteribia	kolenatii	M	uninfected				Hungary	Abaliget	1999	P113
Myotis daubentonii	F	Nycteribia	kolenatii	M	uninfected				Hungary	Abaliget	1999	P113
Myotis daubentonii	F	Nycteribia	kolenatii	M	uninfected				Hungary	Abaliget	1999	P113
Myotis daubentonii	F	Nycteribia	kolenatii	M	uninfected				Hungary	Abaliget	1999	P113
Myotis daubentonii	F	Nycteribia	kolenatii	M	uninfected				Hungary	Abaliget	1999	P113
Myotis daubentonii	F	Nycteribia	kolenatii	F	uninfected				Hungary	Hajszabarna	1999	P117
Myotis daubentonii	F	Nycteribia	kolenatii	F	uninfected				Hungary	Hajszabarna	1999	P117
Myotis daubentonii	F	Nycteribia	kolenatii	F	uninfected				Hungary	Hajszabarna	1999	P117
Myotis daubentonii	F	Nycteribia	kolenatii	M	uninfected				Hungary	Hajszabarna	1999	P117
Myotis daubentonii	F	Nycteribia	kolenatii	M	uninfected				Hungary	Hajszabarna	1999	P117
Myotis daubentonii	F	Nycteribia	kolenatii	F	uninfected				Hungary	Hajszabarna	1999	P119
Myotis daubentonii	F	Nycteribia	kolenatii	F	uninfected				Hungary	Hajszabarna	1999	P119
Myotis daubentonii	F	Nycteribia	kolenatii	F	uninfected				Hungary	Hajszabarna	1999	P119
Myotis daubentonii	F	Nycteribia	kolenatii	M	uninfected				Hungary	Hajszabarna	1999	P119
Myotis daubentonii	F	Nycteribia	kolenatii	M	uninfected				Hungary	Hajszabarna	1999	P119
Myotis daubentonii	F	Nycteribia	kolenatii	F	uninfected				Hungary	Hajszabarna	1999	P121
Myotis daubentonii	F	Nycteribia	kolenatii	F	uninfected				Hungary	Hajszabarna	1999	P121
Myotis daubentonii	F	Nycteribia	kolenatii	F	uninfected				Hungary	Hajszabarna	1999	P121
Myotis daubentonii	F	Nycteribia	kolenatii	F	uninfected				Hungary	Hajszabarna	1999	P121
Myotis daubentonii	F	Nycteribia	kolenatii	M	uninfected				Hungary	Hajszabarna	1999	P121
Myotis daubentonii	F	Nycteribia	kolenatii	M	uninfected				Hungary	Hajszabarna	1999	P121
Myotis daubentonii	F	Nycteribia	kolenatii	M	uninfected				Hungary	Hajszabarna	1999	P121
Myotis daubentonii	F	Nycteribia	kolenatii	F	uninfected				Hungary	Hajszabarna	1999	P127
Myotis daubentonii	F	Nycteribia	kolenatii	F	uninfected				Hungary	Hajszabarna	1999	P127
Myotis daubentonii	F	Nycteribia	kolenatii	F	uninfected				Hungary	Hajszabarna	1999	P127
Myotis daubentonii	F	Nycteribia	kolenatii	F	uninfected				Hungary	Hajszabarna	1999	P127
Myotis daubentonii	F	Nycteribia	kolenatii	F	uninfected				Hungary	Hajszabarna	1999	P127
Myotis daubentonii	F	Nycteribia	kolenatii	F	uninfected				Hungary	Hajszabarna	1999	P127
Myotis daubentonii	F	Nycteribia	kolenatii	F	uninfected				Hungary	Hajszabarna	1999	P127
Myotis daubentonii	F	Nycteribia	kolenatii	M	uninfected				Hungary	Hajszabarna	1999	P127
Myotis daubentonii	F	Nycteribia	kolenatii	M	uninfected				Hungary	Hajszabarna	1999	P127
Myotis daubentonii	F	Nycteribia	kolenatii	M	uninfected				Hungary	Hajszabarna	1999	P127
Myotis daubentonii	F	Nycteribia	kolenatii	M	uninfected				Hungary	Hajszabarna	1999	P127
Myotis daubentonii	F	Nycteribia	kolenatii	M	uninfected				Hungary	Hajszabarna	1999	P127
Myotis daubentonii	F	Nycteribia	kolenatii	M	uninfected				Hungary	Hajszabarna	1999	P127
Myotis daubentonii	F	Nycteribia	kolenatii	M	uninfected				Hungary	Hajszabarna	1999	P127
Myotis daubentonii	F	Nycteribia	kolenatii	F	uninfected				Hungary	Hajszabarna	1999	P127
Myotis daubentonii	F	Nycteribia	kolenatii	M	uninfected				Hungary	Hajszabarna	1999	P127
Myotis daubentonii	F	Nycteribia	kolenatii	M	uninfected				Hungary	Hajszabarna	1999	P127
Myotis daubentonii	F	Nycteribia	kolenatii	F	uninfected				Hungary	Szentgàl	1999	P129
Myotis daubentonii	F	Nycteribia	kolenatii	F	uninfected				Hungary	Szentgàl	1999	P129
Myotis daubentonii	F	Nycteribia	kolenatii	M	uninfected				Hungary	Szentgàl	1999	P129
Myotis daubentonii	F	Nycteribia	kolenatii	M	uninfected				Hungary	Bodajk	1999	P132
Myotis daubentonii	F	Nycteribia	kolenatii	M	uninfected				Hungary	Bodajk	1999	P132
Myotis daubentonii	F	Nycteribia	kolenatii	F	uninfected				Hungary	Bodajk	1999	P132
Myotis daubentonii	F	Nycteribia	kolenatii	M	uninfected				Hungary	Bodajk	1999	P132
Myotis daubentonii	F	Nycteribia	kolenatii	M	uninfected				Hungary	Bodajk	1999	P132
Myotis daubentonii	F	Nycteribia	kolenatii	M	uninfected				Hungary	Bodajk	1999	P132
Myotis daubentonii	F	Nycteribia	kolenatii	M	uninfected				Hungary	Bodajk	1999	P140
Myotis daubentonii	F	Nycteribia	kolenatii	F	uninfected				Hungary	Bodajk	1999	P140
Myotis daubentonii	F	Nycteribia	kolenatii	M	uninfected				Hungary	Bodajk	1999	P140
Myotis daubentonii	F	Nycteribia	kolenatii	M	uninfected				Hungary	Bodajk	1999	P140
Myotis daubentonii	F	Nycteribia	kolenatii	M	uninfected				Hungary	Bodajk	1999	P140
Myotis daubentonii	F	Nycteribia	kolenatii	F	uninfected				Hungary	Bodajk	1999	P145
Myotis daubentonii	F	Nycteribia	kolenatii	F	uninfected				Hungary	Bodajk	1999	P145
Myotis daubentonii	F	Nycteribia	kolenatii	F	uninfected				Hungary	Bodajk	1999	P145
Myotis daubentonii	F	Nycteribia	kolenatii	M	uninfected				Hungary	Bodajk	1999	P145
Myotis daubentonii	F	Nycteribia	kolenatii	M	uninfected				Hungary	Bodajk	1999	P145
Myotis daubentonii	F	Nycteribia	kolenatii	M	uninfected				Hungary	Bodajk	1999	P145
Myotis daubentonii	F	Nycteribia	kolenatii	F	uninfected				Hungary	Bodajk	1999	P145
Myotis daubentonii	F	Nycteribia	kolenatii	F	uninfected				Hungary	Szentgàl	1999	P146
Myotis daubentonii	F	Nycteribia	kolenatii	F	uninfected				Hungary	Szentgàl	1999	P146
Myotis daubentonii	F	Nycteribia	kolenatii	M	uninfected				Hungary	Szentgàl	1999	P146
Myotis daubentonii	F	Nycteribia	kolenatii	M	uninfected				Hungary	Szentgàl	1999	P146
Myotis daubentonii	F	Nycteribia	kolenatii	F	uninfected				Hungary	Szentgàl	1999	P148
Myotis daubentonii	F	Nycteribia	kolenatii	F	uninfected				Hungary	Szentgàl	1999	P148
Myotis daubentonii	F	Nycteribia	kolenatii	F	uninfected				Hungary	Szentgàl	1999	P148
Myotis daubentonii	F	Nycteribia	kolenatii	F	uninfected				Hungary	Szentgàl	1999	P148
Myotis daubentonii	F	Nycteribia	kolenatii	F	uninfected				Hungary	Szentgàl	1999	P148
Myotis daubentonii	F	Nycteribia	kolenatii	F	uninfected				Hungary	Szentgàl	1999	P148
Myotis daubentonii	F	Nycteribia	kolenatii	M	uninfected				Hungary	Szentgàl	1999	P148
Myotis daubentonii	F	Nycteribia	kolenatii	M	uninfected				Hungary	Szentgàl	1999	P148
Myotis daubentonii	F	Nycteribia	kolenatii	F	uninfected				Hungary	Gemenc	1999	P149
Myotis daubentonii	F	Nycteribia	kolenatii	F	uninfected				Hungary	Gemenc	1999	P149
Myotis daubentonii	F	Nycteribia	kolenatii	F	uninfected				Hungary	Gemenc	1999	P149
Myotis daubentonii	F	Nycteribia	kolenatii	F	uninfected				Hungary	Gemenc	1999	P149
Myotis daubentonii	F	Nycteribia	kolenatii	F	uninfected				Hungary	Gemenc	1999	P149
Myotis daubentonii	F	Nycteribia	kolenatii	F	uninfected				Hungary	Gemenc	1999	P149
Myotis daubentonii	F	Nycteribia	kolenatii	F	uninfected				Hungary	Gemenc	1999	P149
Myotis daubentonii	F	Nycteribia	kolenatii	F	uninfected				Hungary	Gemenc	1999	P151
Myotis daubentonii	F	Nycteribia	kolenatii	F	uninfected				Hungary	Gemenc	1999	P151
Myotis daubentonii	F	Nycteribia	kolenatii	M	uninfected				Hungary	Gemenc	1999	P151
Myotis daubentonii	F	Nycteribia	kolenatii	M	uninfected				Hungary	Gemenc	1999	P151
Myotis daubentonii	F	Nycteribia	kolenatii	M	uninfected				Hungary	Gemenc	1999	P157
Myotis daubentonii	F	Nycteribia	kolenatii	F	uninfected				Hungary	Gemenc	1999	P157
Myotis daubentonii	F	Nycteribia	kolenatii	F	uninfected				Hungary	Gemenc	1999	P159
Myotis daubentonii	F	Nycteribia	kolenatii	M	uninfected				Hungary	Gemenc	1999	P159
Myotis daubentonii	F	Nycteribia	kolenatii	M	uninfected				Hungary	Gemenc	1999	P159
Myotis daubentonii	F	Nycteribia	kolenatii	M	uninfected				Hungary	Gemenc	1999	P159
Myotis daubentonii	F	Nycteribia	kolenatii	F	uninfected				Hungary	Gemenc	1999	P162
Myotis daubentonii	F	Nycteribia	kolenatii	F	uninfected				Hungary	Gemenc	1999	P162
Myotis daubentonii	F	Nycteribia	kolenatii	F	uninfected				Hungary	Gemenc	1999	P162
Myotis daubentonii	F	Nycteribia	kolenatii	F	uninfected				Hungary	Gemenc	1999	P162
Myotis daubentonii	F	Nycteribia	kolenatii	M	uninfected				Hungary	Gemenc	1999	P162
Myotis daubentonii	F	Nycteribia	kolenatii	M	uninfected				Hungary	Gemenc	1999	P162
Myotis daubentonii	F	Nycteribia	kolenatii	M	uninfected				Hungary	Gemenc	1999	P162
Myotis daubentonii	F	Nycteribia	kolenatii	M	uninfected				Hungary	Gemenc	1999	P162
Myotis daubentonii	F	Nycteribia	kolenatii	M	uninfected				Hungary	Gemenc	1999	P162
Myotis daubentonii	F	Nycteribia	kolenatii	F	uninfected				Hungary	Gemenc	1999	P162
Myotis daubentonii	F	Nycteribia	kolenatii	F	uninfected				Hungary	Gemenc	1999	P163
Myotis daubentonii	F	Nycteribia	kolenatii	F	uninfected				Hungary	Gemenc	1999	P163
Myotis daubentonii	F	Nycteribia	kolenatii	F	uninfected				Hungary	Gemenc	1999	P163
Myotis daubentonii	F	Nycteribia	kolenatii	F	uninfected				Hungary	Gemenc	1999	P163
Myotis daubentonii	F	Nycteribia	kolenatii	F	uninfected				Hungary	Gemenc	1999	P163
Myotis daubentonii	F	Nycteribia	kolenatii	M	uninfected				Hungary	Gemenc	1999	P163
Myotis daubentonii	F	Nycteribia	kolenatii	M	uninfected				Hungary	Gemenc	1999	P163
Myotis daubentonii	F	Nycteribia	kolenatii	M	uninfected				Hungary	Gemenc	1999	P163
Myotis daubentonii	F	Nycteribia	kolenatii	M	uninfected				Hungary	Gemenc	1999	P163
Myotis daubentonii	F	Nycteribia	kolenatii	F	uninfected				Hungary	Gemenc	1999	P165
Myotis daubentonii	F	Nycteribia	kolenatii	F	uninfected				Hungary	Gemenc	1999	P165
Myotis daubentonii	F	Nycteribia	kolenatii	F	uninfected				Hungary	Gemenc	1999	P165
Myotis daubentonii	F	Nycteribia	kolenatii	F	uninfected				Hungary	Gemenc	1999	P165
Myotis daubentonii	F	Nycteribia	kolenatii	F	uninfected				Hungary	Gemenc	1999	P165
Myotis daubentonii	F	Nycteribia	kolenatii	F	uninfected				Hungary	Gemenc	1999	P165
Myotis daubentonii	F	Nycteribia	kolenatii	F	uninfected				Hungary	Gemenc	1999	P165
Myotis daubentonii	F	Nycteribia	kolenatii	F	uninfected				Hungary	Gemenc	1999	P165
Myotis daubentonii	F	Nycteribia	kolenatii	F	uninfected				Hungary	Gemenc	1999	P165
Myotis daubentonii	F	Nycteribia	kolenatii	F	uninfected				Hungary	Gemenc	1999	P165
Myotis daubentonii	F	Nycteribia	kolenatii	F	uninfected				Hungary	Gemenc	1999	P165
Myotis daubentonii	F	Nycteribia	kolenatii	F	uninfected				Hungary	Gemenc	1999	P165
Myotis daubentonii	F	Nycteribia	kolenatii	F	uninfected				Hungary	Gemenc	1999	P165
Myotis daubentonii	F	Nycteribia	kolenatii	F	uninfected				Hungary	Gemenc	1999	P165
Myotis daubentonii	F	Nycteribia	kolenatii	F	uninfected				Hungary	Gemenc	1999	P165
Myotis daubentonii	F	Nycteribia	kolenatii	F	uninfected				Hungary	Gemenc	1999	P165
Myotis daubentonii	F	Nycteribia	kolenatii	F	uninfected				Hungary	Gemenc	1999	P165
Myotis daubentonii	F	Nycteribia	kolenatii	M	uninfected				Hungary	Gemenc	1999	P165
Myotis daubentonii	F	Nycteribia	kolenatii	M	uninfected				Hungary	Gemenc	1999	P165
Myotis daubentonii	F	Nycteribia	kolenatii	F	uninfected				Hungary	Gemenc	1999	P169
Myotis daubentonii	F	Nycteribia	kolenatii	F	uninfected				Hungary	Gemenc	1999	P169
Myotis daubentonii	F	Nycteribia	kolenatii	F	uninfected				Hungary	Gemenc	1999	P169
Myotis daubentonii	F	Nycteribia	kolenatii	M	uninfected				Hungary	Gemenc	1999	P169
Myotis daubentonii	F	Nycteribia	kolenatii	M	uninfected				Hungary	Gemenc	1999	P169
Myotis daubentonii	F	Nycteribia	kolenatii	M	uninfected				Hungary	Gemenc	1999	P169
Myotis daubentonii	F	Nycteribia	kolenatii	F	uninfected				Hungary	Gemenc	1999	P169
Myotis daubentonii	F	Nycteribia	kolenatii	F	uninfected				Hungary	Gemenc	1999	P170
Myotis daubentonii	F	Nycteribia	kolenatii	F	uninfected				Hungary	Gemenc	1999	P170
Myotis daubentonii	F	Nycteribia	kolenatii	F	uninfected				Hungary	Gemenc	1999	P170
Myotis daubentonii	F	Nycteribia	kolenatii	F	uninfected				Hungary	Gemenc	1999	P170
Myotis daubentonii	F	Nycteribia	kolenatii	F	uninfected				Hungary	Gemenc	1999	P170
Myotis daubentonii	F	Nycteribia	kolenatii	F	uninfected				Hungary	Gemenc	1999	P170
Myotis daubentonii	F	Nycteribia	kolenatii	F	uninfected				Hungary	Gemenc	1999	P170
Myotis daubentonii	F	Nycteribia	kolenatii	F	uninfected				Hungary	Gemenc	1999	P170
Myotis daubentonii	F	Nycteribia	kolenatii	F	uninfected				Hungary	Gemenc	1999	P170
Myotis daubentonii	F	Nycteribia	kolenatii	F	uninfected				Hungary	Gemenc	1999	P170
Myotis daubentonii	F	Nycteribia	kolenatii	F	uninfected				Hungary	Gemenc	1999	P170
Myotis daubentonii	F	Nycteribia	kolenatii	F	uninfected				Hungary	Gemenc	1999	P170
Myotis daubentonii	F	Nycteribia	kolenatii	F	uninfected				Hungary	Gemenc	1999	P170
Myotis daubentonii	F	Nycteribia	kolenatii	M	uninfected				Hungary	Gemenc	1999	P170
Myotis daubentonii	F	Nycteribia	kolenatii	M	uninfected				Hungary	Gemenc	1999	P170
Myotis daubentonii	F	Nycteribia	kolenatii	M	uninfected				Hungary	Gemenc	1999	P170
Myotis daubentonii	F	Nycteribia	kolenatii	M	uninfected				Hungary	Gemenc	1999	P170
Myotis daubentonii	F	Nycteribia	kolenatii	F	uninfected				Hungary	Gemenc	1999	P171
Myotis daubentonii	F	Nycteribia	kolenatii	F	uninfected				Hungary	Gemenc	1999	P171
Myotis daubentonii	F	Nycteribia	kolenatii	F	uninfected				Hungary	Gemenc	1999	P171
Myotis daubentonii	F	Nycteribia	kolenatii	F	uninfected				Hungary	Gemenc	1999	P171
Myotis daubentonii	F	Nycteribia	kolenatii	F	uninfected				Hungary	Gemenc	1999	P171
Myotis daubentonii	F	Nycteribia	kolenatii	F	uninfected				Hungary	Gemenc	1999	P171
Myotis daubentonii	F	Nycteribia	kolenatii	F	uninfected				Hungary	Gemenc	1999	P171
Myotis daubentonii	F	Nycteribia	kolenatii	F	uninfected				Hungary	Gemenc	1999	P171
Myotis daubentonii	F	Nycteribia	kolenatii	M	uninfected				Hungary	Gemenc	1999	P171
Myotis daubentonii	F	Nycteribia	kolenatii	M	uninfected				Hungary	Gemenc	1999	P171
Myotis daubentonii	F	Nycteribia	kolenatii	M	uninfected				Hungary	Gemenc	1999	P171
Myotis daubentonii	F	Nycteribia	kolenatii	M	uninfected				Hungary	Gemenc	1999	P171
Myotis daubentonii	F	Nycteribia	kolenatii	M	uninfected				Hungary	Gemenc	1999	P171
Myotis daubentonii	F	Nycteribia	kolenatii	M	uninfected				Hungary	Gemenc	1999	P171
Myotis daubentonii	F	Nycteribia	kolenatii	F	uninfected				Hungary	Gemenc	1999	P172
Myotis daubentonii	F	Nycteribia	kolenatii	F	uninfected				Hungary	Gemenc	1999	P172
Myotis daubentonii	F	Nycteribia	kolenatii	F	uninfected				Hungary	Gemenc	1999	P172
Myotis daubentonii	F	Nycteribia	kolenatii	F	uninfected				Hungary	Gemenc	1999	P172
Myotis daubentonii	F	Nycteribia	kolenatii	F	uninfected				Hungary	Gemenc	1999	P172
Myotis daubentonii	F	Nycteribia	kolenatii	F	uninfected				Hungary	Gemenc	1999	P172
Myotis daubentonii	F	Nycteribia	kolenatii	F	uninfected				Hungary	Gemenc	1999	P172
Myotis daubentonii	F	Nycteribia	kolenatii	F	uninfected				Hungary	Gemenc	1999	P172
Myotis daubentonii	F	Nycteribia	kolenatii	F	uninfected				Hungary	Gemenc	1999	P172
Myotis daubentonii	F	Nycteribia	kolenatii	F	uninfected				Hungary	Gemenc	1999	P172
Myotis daubentonii	F	Nycteribia	kolenatii	F	uninfected				Hungary	Gemenc	1999	P172
Myotis daubentonii	F	Nycteribia	kolenatii	F	uninfected				Hungary	Gemenc	1999	P172
Myotis daubentonii	F	Nycteribia	kolenatii	F	uninfected				Hungary	Gemenc	1999	P172
Myotis daubentonii	F	Nycteribia	kolenatii	M	uninfected				Hungary	Gemenc	1999	P172
Myotis daubentonii	F	Nycteribia	kolenatii	M	uninfected				Hungary	Gemenc	1999	P172
Myotis daubentonii	F	Nycteribia	kolenatii	F	uninfected				Hungary	Gemenc	1999	P172
Myotis daubentonii	F	Nycteribia	kolenatii	F	uninfected				Hungary	Gemenc	1999	P172
Myotis daubentonii	F	Nycteribia	kolenatii	M	uninfected				Hungary	Gemenc	1999	P172
Myotis daubentonii	F	Nycteribia	kolenatii	F	uninfected				Hungary	Gemenc	1999	P174
Myotis daubentonii	F	Nycteribia	kolenatii	M	uninfected				Hungary	Gemenc	1999	P174
Myotis daubentonii	F	Nycteribia	kolenatii	M	uninfected				Hungary	Gemenc	1999	P174
Myotis daubentonii	F	Nycteribia	kolenatii	F	uninfected				Hungary	Gemenc	1999	P175
Myotis daubentonii	F	Nycteribia	kolenatii	F	uninfected				Hungary	Gemenc	1999	P175
Myotis daubentonii	F	Nycteribia	kolenatii	F	uninfected				Hungary	Gemenc	1999	P175
Myotis daubentonii	F	Nycteribia	kolenatii	F	uninfected				Hungary	Gemenc	1999	P175
Myotis daubentonii	F	Nycteribia	kolenatii	F	uninfected				Hungary	Gemenc	1999	P175
Myotis daubentonii	F	Nycteribia	kolenatii	F	uninfected				Hungary	Gemenc	1999	P175
Myotis daubentonii	F	Nycteribia	kolenatii	F	uninfected				Hungary	Gemenc	1999	P175
Myotis daubentonii	F	Nycteribia	kolenatii	F	uninfected				Hungary	Gemenc	1999	P175
Myotis daubentonii	F	Nycteribia	kolenatii	F	uninfected				Hungary	Gemenc	1999	P175
Myotis daubentonii	F	Nycteribia	kolenatii	M	uninfected				Hungary	Gemenc	1999	P175
Myotis daubentonii	F	Nycteribia	kolenatii	M	uninfected				Hungary	Gemenc	1999	P175
Myotis daubentonii	F	Nycteribia	kolenatii	F	uninfected				Hungary	Gemenc	1999	P176
Myotis daubentonii	F	Nycteribia	kolenatii	F	uninfected				Hungary	Gemenc	1999	P176
Myotis daubentonii	F	Nycteribia	kolenatii	F	uninfected				Hungary	Gemenc	1999	P176
Myotis daubentonii	F	Nycteribia	kolenatii	F	uninfected				Hungary	Gemenc	1999	P176
Myotis daubentonii	F	Nycteribia	kolenatii	F	uninfected				Hungary	Gemenc	1999	P176
Myotis daubentonii	F	Nycteribia	kolenatii	F	uninfected				Hungary	Gemenc	1999	P176
Myotis daubentonii	F	Nycteribia	kolenatii	F	uninfected				Hungary	Gemenc	1999	P176
Myotis daubentonii	F	Nycteribia	kolenatii	M	uninfected				Hungary	Gemenc	1999	P176
Myotis daubentonii	F	Nycteribia	kolenatii	F	uninfected				Hungary	Gemenc	1999	P177
Myotis daubentonii	F	Nycteribia	kolenatii	F	uninfected				Hungary	Gemenc	1999	P177
Myotis daubentonii	F	Nycteribia	kolenatii	F	uninfected				Hungary	Gemenc	1999	P177
Myotis daubentonii	F	Nycteribia	kolenatii	F	uninfected				Hungary	Gemenc	1999	P177
Myotis daubentonii	F	Nycteribia	kolenatii	F	uninfected				Hungary	Gemenc	1999	P177
Myotis daubentonii	F	Nycteribia	kolenatii	M	uninfected				Hungary	Gemenc	1999	P177
Myotis daubentonii	F	Nycteribia	kolenatii	M	uninfected				Hungary	Gemenc	1999	P177
Myotis daubentonii	F	Nycteribia	kolenatii	M	uninfected				Hungary	Gemenc	1999	P177
Myotis daubentonii	F	Nycteribia	kolenatii	F	uninfected				Hungary	Baja	2008	GT080728-08-
Myotis daubentonii	F	Nycteribia	kolenatii	M	uninfected				Hungary	Mailath puszta	2009	GT090810-01-
Myotis daubentonii	F	Nycteribia	kolenatii	M	uninfected				Hungary	Mailath puszta	2009	GT090810-01-
Myotis daubentonii	F	Nycteribia	kolenatii	F	uninfected				Hungary	Mailath puszta	2009	GT090810-01-2
Myotis daubentonii	F	Nycteribia	kolenatii	F	uninfected				Hungary	Kolked	2009	GT090814-02-
Myotis daubentonii	F	Nycteribia	kolenatii	F	uninfected				Hungary	Kolked	2009	GT090814-02-
Myotis daubentonii	F	Nycteribia	kolenatii	F	uninfected				Hungary	Kolked	2009	GT090814-02-
Myotis daubentonii	F	Nycteribia	kolenatii	F	uninfected				Hungary	Hosszuheteny	2009	GT090822-10-
Myotis daubentonii	F	Nycteribia	kolenatii	M	uninfected				Hungary	Noszvaj	2012	12EP26
Myotis daubentonii	F	Nycteribia	kolenatii	M	uninfected				Hungary	Miskolc	2012	12EP33
Myotis daubentonii	F	Nycteribia	kolenatii	M	uninfected				Hungary	Miskolc	2012	12EP33
Myotis daubentonii	F	Nycteribia	kolenatii	M	uninfected				Hungary	Miskolc	2012	12EP35
Myotis daubentonii	F	Nycteribia	kolenatii	F	uninfected				Hungary	Miskolc	2012	12EP35
Myotis daubentonii	F	Nycteribia	kolenatii	F	uninfected				Hungary	Miskolc	2012	12EP35
Myotis daubentonii	F	Nycteribia	kolenatii	F	uninfected				Hungary	Miskolc	2012	12EP35
Myotis daubentonii	F	Nycteribia	kolenatii	F	uninfected				Hungary	Miskolc	2012	12EP35
Myotis daubentonii	F	Nycteribia	kolenatii	F	uninfected				Romania	Tulcea	2015	CJ003617
Myotis daubentonii	F	Nycteribia	kolenatii	M	uninfected				Romania	Gura Dobrogei	2015	CJ004367
Myotis daubentonii	F	Nycteribia	kolenatii	F	uninfected				Romania	Tulcea	2015	CJ004392
Myotis daubentonii	F	Nycteribia	pedicularia	M	uninfected				Hungary	Ocseny	2012	GTHU252-
Myotis daubentonii	F	Nycteribia	pedicularia	M	uninfected				Hungary	Ocseny	2012	GTHU252-
Myotis daubentonii	F	Nycteribia	pedicularia	F	uninfected				Hungary	Ocseny	2012	GTHU252-2
Myotis daubentonii	F	Nycteribia	pedicularia	M	uninfected				Hungary	Ocseny	2012	GTHU253-
Myotis daubentonii	F	Nycteribia	pedicularia	M	uninfected				Hungary	Ocseny	2012	GTHU253-
Myotis daubentonii	F	Nycteribia	pedicularia	M	uninfected				Hungary	Ocseny	2012	GTHU253-
Myotis daubentonii	F	Nycteribia	pedicularia	F	uninfected				Hungary	Ocseny	2012	GTHU253-2
Myotis daubentonii	F	Nycteribia	pedicularia	F	uninfected				Hungary	Ocseny	2012	GTHU253-2
Myotis daubentonii	F	Nycteribia	pedicularia	F	uninfected				Hungary	Ocseny	2012	GTHU253-2
Myotis daubentonii	F	Nycteribia	pedicularia	M	uninfected				Hungary	Ocseny	2012	GTHU266-
Myotis daubentonii	F	Nycteribia	pedicularia	M	uninfected				Hungary	Ocseny	2012	GTHU266-
Myotis daubentonii	F	Nycteribia	pedicularia	F	uninfected				Hungary	Ocseny	2012	GTHU266-2
Myotis daubentonii	F	Nycteribia	schmidlii	F	uninfected				Romania	Cheile Turzii	2015	101203
Myotis daubentonii	F	Penicillidia	conspicua	M	infected	Arthrorhynchus	nycteribiae	abdomen	Romania	Cheile Turzii	2015	101201, few thalli
Myotis daubentonii	F	Penicillidia	conspicua	M	infected	Arthrorhynchus	nycteribiae	abdomen	Romania	Cheile Turzii	2015	101201, few thalli
Myotis daubentonii	F	Penicillidia	conspicua	F	uninfected				Romania	Cheile Turzii	2015	101201
Myotis daubentonii	F	Penicillidia	conspicua	F	uninfected				Romania	Cheile Turzii	2015	101201
Myotis daubentonii	F	Penicillidia	conspicua	F	uninfected				Romania	Cheile Turzii	2015	101211
Myotis daubentonii	F	Penicillidia	dufourii	M	uninfected				Romania	Cheile Turzii	2015	101208
Myotis daubentonii	F	Penicillidia	dufourii	F	uninfected				Romania	Cheile Turzii	2015	101208
Myotis daubentonii	M	Basilia	nana	F	uninfected				Hungary	Felsőtárkány	2013	1313EP00
Myotis daubentonii	M	Nycteribia	kolenatii	F	uninfected				Hungary	Gemenc	1998	P002
Myotis daubentonii	M	Nycteribia	kolenatii	F	uninfected				Hungary	Gemenc	1998	P002
Myotis daubentonii	M	Nycteribia	kolenatii	F	uninfected				Hungary	Alba	1998	P003
Myotis daubentonii	M	Nycteribia	kolenatii	F	uninfected				Hungary	Alba	1998	P003
Myotis daubentonii	M	Nycteribia	kolenatii	F	uninfected				Hungary	Alba	1998	P003
Myotis daubentonii	M	Nycteribia	kolenatii	M	uninfected				Hungary	Alba	1998	P003
Myotis daubentonii	M	Nycteribia	kolenatii	M	uninfected				Hungary	Alba	1998	P003
Myotis daubentonii	M	Nycteribia	kolenatii	F	uninfected				Hungary	Kislőd	1998	P004
Myotis daubentonii	M	Nycteribia	kolenatii	M	uninfected				Hungary	Kislőd	1998	P004
Myotis daubentonii	M	Nycteribia	kolenatii	M	uninfected				Hungary	Màtra	1998	P007
Myotis daubentonii	M	Nycteribia	kolenatii	F	uninfected				Hungary	Gemenc	1998	P008
Myotis daubentonii	M	Nycteribia	kolenatii	F	uninfected				Hungary	Gemenc	1998	P008
Myotis daubentonii	M	Nycteribia	kolenatii	F	uninfected				Hungary	Gemenc	1998	P008
Myotis daubentonii	M	Nycteribia	kolenatii	F	uninfected				Hungary	Gemenc	1998	P008
Myotis daubentonii	M	Nycteribia	kolenatii	F	uninfected				Hungary	Gemenc	1998	P008
Myotis daubentonii	M	Nycteribia	kolenatii	F	uninfected				Hungary	Gemenc	1998	P008
Myotis daubentonii	M	Nycteribia	kolenatii	F	uninfected				Hungary	Gemenc	1998	P008
Myotis daubentonii	M	Nycteribia	kolenatii	M	uninfected				Hungary	Gemenc	1998	P008
Myotis daubentonii	M	Nycteribia	kolenatii	M	uninfected				Hungary	Gemenc	1998	P008
Myotis daubentonii	M	Nycteribia	kolenatii	M	uninfected				Hungary	Gemenc	1998	P008
Myotis daubentonii	M	Nycteribia	kolenatii	M	uninfected				Hungary	Gemenc	1998	P008
Myotis daubentonii	M	Nycteribia	kolenatii	M	uninfected				Hungary	Gemenc	1998	P008
Myotis daubentonii	M	Nycteribia	kolenatii	M	uninfected				Hungary	Gemenc	1998	P008
Myotis daubentonii	M	Nycteribia	kolenatii	F	uninfected				Hungary	Kőrisgyőr	1998	P011
Myotis daubentonii	M	Nycteribia	kolenatii	F	uninfected				Hungary	Kőrisgyőr	1998	P011
Myotis daubentonii	M	Nycteribia	kolenatii	F	uninfected				Hungary	Kőrisgyőr	1998	P011
Myotis daubentonii	M	Nycteribia	kolenatii	M	uninfected				Hungary	Kőrisgyőr	1998	P011
Myotis daubentonii	M	Nycteribia	kolenatii	F	uninfected				Hungary	Alba	1998	P012
Myotis daubentonii	M	Nycteribia	kolenatii	M	uninfected				Hungary	Alba	1998	P012
Myotis daubentonii	M	Nycteribia	kolenatii	M	uninfected				Hungary	Alba	1998	P012
Myotis daubentonii	M	Nycteribia	kolenatii	M	uninfected				Hungary	Alba	1998	P012
Myotis daubentonii	M	Nycteribia	kolenatii	M	uninfected				Hungary	Alba	1998	P012
Myotis daubentonii	M	Nycteribia	kolenatii	M	uninfected				Hungary	Alba	1998	P012
Myotis daubentonii	M	Nycteribia	kolenatii	M	uninfected				Hungary	Alba	1998	P012
Myotis daubentonii	M	Nycteribia	kolenatii	F	uninfected				Hungary	Hajszabarna	1998	P015
Myotis daubentonii	M	Nycteribia	kolenatii	F	uninfected				Hungary	Hajszabarna	1998	P015
Myotis daubentonii	M	Nycteribia	kolenatii	M	uninfected				Hungary	Hajszabarna	1998	P015
Myotis daubentonii	M	Nycteribia	kolenatii	M	uninfected				Hungary	Hajszabarna	1998	P015
Myotis daubentonii	M	Nycteribia	kolenatii	M	uninfected				Hungary	Hajszabarna	1998	P015
Myotis daubentonii	M	Nycteribia	kolenatii	F	uninfected				Hungary	Màtra	1998	P017
Myotis daubentonii	M	Nycteribia	kolenatii	F	uninfected				Hungary	Màtra	1998	P017
Myotis daubentonii	M	Nycteribia	kolenatii	F	uninfected				Hungary	Hajszabarna	1998	P018
Myotis daubentonii	M	Nycteribia	kolenatii	M	uninfected				Hungary	Hajszabarna	1998	P018
Myotis daubentonii	M	Nycteribia	kolenatii	F	uninfected				Hungary	Kőrisgyőr	1998	P020
Myotis daubentonii	M	Nycteribia	kolenatii	M	uninfected				Hungary	Kőrisgyőr	1998	P020
Myotis daubentonii	M	Nycteribia	kolenatii	M	uninfected				Hungary	Kőrisgyőr	1998	P020
Myotis daubentonii	M	Nycteribia	kolenatii	M	uninfected				Hungary	Kőrisgyőr	1998	P020
Myotis daubentonii	M	Nycteribia	kolenatii	F	uninfected				Hungary	Gemenc	1998	P021
Myotis daubentonii	M	Nycteribia	kolenatii	M	uninfected				Hungary	Gemenc	1998	P021
Myotis daubentonii	M	Nycteribia	kolenatii	M	uninfected				Hungary	Gemenc	1998	P021
Myotis daubentonii	M	Nycteribia	kolenatii	F	uninfected				Hungary	Alba	1998	P025
Myotis daubentonii	M	Nycteribia	kolenatii	M	uninfected				Hungary	Alba	1998	P025
Myotis daubentonii	M	Nycteribia	kolenatii	M	uninfected				Hungary	Alba	1998	P025
Myotis daubentonii	M	Nycteribia	kolenatii	M	uninfected				Hungary	Alba	1998	P025
Myotis daubentonii	M	Nycteribia	kolenatii	M	uninfected				Hungary	Alba	1998	P025
Myotis daubentonii	M	Nycteribia	kolenatii	M	uninfected				Hungary	Gemenc	1998	P026
Myotis daubentonii	M	Nycteribia	kolenatii	M	uninfected				Hungary	Gemenc	1998	P026
Myotis daubentonii	M	Nycteribia	kolenatii	F	uninfected				Hungary	Gemenc	1998	P027
Myotis daubentonii	M	Nycteribia	kolenatii	F	uninfected				Hungary	Gemenc	1998	P027
Myotis daubentonii	M	Nycteribia	kolenatii	F	uninfected				Hungary	Gemenc	1998	P027
Myotis daubentonii	M	Nycteribia	kolenatii	F	uninfected				Hungary	Gemenc	1998	P027
Myotis daubentonii	M	Nycteribia	kolenatii	F	uninfected				Hungary	Gemenc	1998	P027
Myotis daubentonii	M	Nycteribia	kolenatii	M	uninfected				Hungary	Gemenc	1999	P026
Myotis daubentonii	M	Nycteribia	kolenatii	M	uninfected				Hungary	Gemenc	1999	P027
Myotis daubentonii	M	Nycteribia	kolenatii	F	uninfected				Hungary	Alba	1999	P028
Myotis daubentonii	M	Nycteribia	kolenatii	F	uninfected				Hungary	Kőrisgyőr	1999	P028
Myotis daubentonii	M	Nycteribia	kolenatii	F	uninfected				Hungary	Kőrisgyőr	1999	P028
Myotis daubentonii	M	Nycteribia	kolenatii	M	uninfected				Hungary	Alba	1999	P028
Myotis daubentonii	M	Nycteribia	kolenatii	M	uninfected				Hungary	Alba	1999	P028
Myotis daubentonii	M	Nycteribia	kolenatii	M	uninfected				Hungary	Alba	1999	P028
Myotis daubentonii	M	Nycteribia	kolenatii	F	uninfected				Hungary	Kőrisgyőr	1999	P029
Myotis daubentonii	M	Nycteribia	kolenatii	M	uninfected				Hungary	Kőrisgyőr	1999	P029
Myotis daubentonii	M	Nycteribia	kolenatii	M	uninfected				Hungary	Kőrisgyőr	1999	P029
Myotis daubentonii	M	Nycteribia	kolenatii	F	uninfected				Hungary	Cuha	1999	P033
Myotis daubentonii	M	Nycteribia	kolenatii	M	uninfected				Hungary	Cuha	1999	P033
Myotis daubentonii	M	Nycteribia	kolenatii	M	uninfected				Hungary	Cuha	1999	P033
Myotis daubentonii	M	Nycteribia	kolenatii	M	uninfected				Hungary	Cuha	1999	P033
Myotis daubentonii	M	Nycteribia	kolenatii	F	uninfected				Hungary	Bodajk	1999	P034
Myotis daubentonii	M	Nycteribia	kolenatii	F	uninfected				Hungary	Bodajk	1999	P034
Myotis daubentonii	M	Nycteribia	kolenatii	M	uninfected				Hungary	Bodajk	1999	P034
Myotis daubentonii	M	Nycteribia	kolenatii	M	uninfected				Hungary	Bodajk	1999	P034
Myotis daubentonii	M	Nycteribia	kolenatii	M	uninfected				Hungary	Kőrisgyőr	1999	P035
Myotis daubentonii	M	Nycteribia	kolenatii	F	uninfected				Hungary	Gemenc	1999	P039
Myotis daubentonii	M	Nycteribia	kolenatii	M	uninfected				Hungary	Gemenc	1999	P039
Myotis daubentonii	M	Nycteribia	kolenatii	M	uninfected				Hungary	Gemenc	1999	P039
Myotis daubentonii	M	Nycteribia	kolenatii	M	uninfected				Hungary	Gemenc	1999	P040
Myotis daubentonii	M	Nycteribia	kolenatii	M	uninfected				Hungary	Hajszabarna	1999	P042
Myotis daubentonii	M	Nycteribia	kolenatii	M	uninfected				Hungary	Hajszabarna	1999	P042
Myotis daubentonii	M	Nycteribia	kolenatii	M	uninfected				Hungary	Hajszabarna	1999	P042
Myotis daubentonii	M	Nycteribia	kolenatii	M	uninfected				Hungary	Gemenc	1999	P043
Myotis daubentonii	M	Nycteribia	kolenatii	F	uninfected				Hungary	Hajszabarna	1999	P045
Myotis daubentonii	M	Nycteribia	kolenatii	F	uninfected				Hungary	Hajszabarna	1999	P045
Myotis daubentonii	M	Nycteribia	kolenatii	F	uninfected				Hungary	Hajszabarna	1999	P045
Myotis daubentonii	M	Nycteribia	kolenatii	M	uninfected				Hungary	Hajszabarna	1999	P045
Myotis daubentonii	M	Nycteribia	kolenatii	M	uninfected				Hungary	Hajszabarna	1999	P045
Myotis daubentonii	M	Nycteribia	kolenatii	F	uninfected				Hungary	Gemenc	1999	P047
Myotis daubentonii	M	Nycteribia	kolenatii	F	uninfected				Hungary	Gemenc	1999	P047
Myotis daubentonii	M	Nycteribia	kolenatii	F	uninfected				Hungary	Gemenc	1999	P047
Myotis daubentonii	M	Nycteribia	kolenatii	F	uninfected				Hungary	Gemenc	1999	P047
Myotis daubentonii	M	Nycteribia	kolenatii	F	uninfected				Hungary	Gemenc	1999	P047
Myotis daubentonii	M	Nycteribia	kolenatii	M	uninfected				Hungary	Gemenc	1999	P047
Myotis daubentonii	M	Nycteribia	kolenatii	M	uninfected				Hungary	Gemenc	1999	P047
Myotis daubentonii	M	Nycteribia	kolenatii	M	uninfected				Hungary	Gemenc	1999	P047
Myotis daubentonii	M	Nycteribia	kolenatii	M	uninfected				Hungary	Gemenc	1999	P047
Myotis daubentonii	M	Nycteribia	kolenatii	M	uninfected				Hungary	Gemenc	1999	P047
Myotis daubentonii	M	Nycteribia	kolenatii	M	uninfected				Hungary	Gemenc	1999	P047
Myotis daubentonii	M	Nycteribia	kolenatii	F	uninfected				Hungary	Gemenc	1999	P048
Myotis daubentonii	M	Nycteribia	kolenatii	M	uninfected				Hungary	Gemenc	1999	P048
Myotis daubentonii	M	Nycteribia	kolenatii	M	uninfected				Hungary	Gemenc	1999	P048
Myotis daubentonii	M	Nycteribia	kolenatii	F	uninfected				Hungary	Gemenc	1999	P050
Myotis daubentonii	M	Nycteribia	kolenatii	F	uninfected				Hungary	Gemenc	1999	P050
Myotis daubentonii	M	Nycteribia	kolenatii	F	uninfected				Hungary	Gemenc	1999	P050
Myotis daubentonii	M	Nycteribia	kolenatii	M	uninfected				Hungary	Gemenc	1999	P050
Myotis daubentonii	M	Nycteribia	kolenatii	M	uninfected				Hungary	Gemenc	1999	P050
Myotis daubentonii	M	Nycteribia	kolenatii	M	uninfected				Hungary	Gemenc	1999	P050
Myotis daubentonii	M	Nycteribia	kolenatii	M	uninfected				Hungary	Gemenc	1999	P050
Myotis daubentonii	M	Nycteribia	kolenatii	M	uninfected				Hungary	Abaliget	1999	P051
Myotis daubentonii	M	Nycteribia	kolenatii	M	uninfected				Hungary	Abaliget	1999	P051
Myotis daubentonii	M	Nycteribia	kolenatii	M	uninfected				Hungary	Gemenc	1999	P055
Myotis daubentonii	M	Nycteribia	kolenatii	M	uninfected				Hungary	Gemenc	1999	P056
Myotis daubentonii	M	Nycteribia	kolenatii	M	uninfected				Hungary	Gemenc	1999	P056
Myotis daubentonii	M	Nycteribia	kolenatii	M	uninfected				Hungary	Gemenc	1999	P056
Myotis daubentonii	M	Nycteribia	kolenatii	F	uninfected				Hungary	Gemenc	1999	P056
Myotis daubentonii	M	Nycteribia	kolenatii	F	uninfected				Hungary	Gemenc	1999	P056
Myotis daubentonii	M	Nycteribia	kolenatii	F	uninfected				Hungary	Gemenc	1999	P056
Myotis daubentonii	M	Nycteribia	kolenatii	M	uninfected				Hungary	Gemenc	1999	P056
Myotis daubentonii	M	Nycteribia	kolenatii	M	uninfected				Hungary	Bakonyszücs	1999	P060
Myotis daubentonii	M	Nycteribia	kolenatii	F	uninfected				Hungary	Bakonyszücs	1999	P060
Myotis daubentonii	M	Nycteribia	kolenatii	F	uninfected				Hungary	Bakonyszücs	1999	P060
Myotis daubentonii	M	Nycteribia	kolenatii	F	uninfected				Hungary	Bakonyszücs	1999	P060
Myotis daubentonii	M	Nycteribia	kolenatii	F	uninfected				Hungary	Bakonyszücs	1999	P060
Myotis daubentonii	M	Nycteribia	kolenatii	F	uninfected				Hungary	Bakonyszücs	1999	P060
Myotis daubentonii	M	Nycteribia	kolenatii	F	uninfected				Hungary	Bakonyszücs	1999	P060
Myotis daubentonii	M	Nycteribia	kolenatii	M	uninfected				Hungary	Bakonyszücs	1999	P060
Myotis daubentonii	M	Nycteribia	kolenatii	M	uninfected				Hungary	Bakonyszücs	1999	P060
Myotis daubentonii	M	Nycteribia	kolenatii	M	uninfected				Hungary	Bakonyszücs	1999	P060
Myotis daubentonii	M	Nycteribia	kolenatii	M	uninfected				Hungary	Bakonyszücs	1999	P060
Myotis daubentonii	M	Nycteribia	kolenatii	M	uninfected				Hungary	Gemenc	1999	P061
Myotis daubentonii	M	Nycteribia	kolenatii	M	uninfected				Hungary	Gemenc	1999	P061
Myotis daubentonii	M	Nycteribia	kolenatii	F	uninfected				Hungary	Gemenc	1999	P061
Myotis daubentonii	M	Nycteribia	kolenatii	M	uninfected				Hungary	Gemenc	1999	P065
Myotis daubentonii	M	Nycteribia	kolenatii	M	uninfected				Hungary	Gemenc	1999	P065
Myotis daubentonii	M	Nycteribia	kolenatii	F	uninfected				Hungary	Gemenc	1999	P065
Myotis daubentonii	M	Nycteribia	kolenatii	F	uninfected				Hungary	Gemenc	1999	P065
Myotis daubentonii	M	Nycteribia	kolenatii	F	uninfected				Hungary	Gemenc	1999	P065
Myotis daubentonii	M	Nycteribia	kolenatii	F	uninfected				Hungary	Gemenc	1999	P069
Myotis daubentonii	M	Nycteribia	kolenatii	M	uninfected				Hungary	Gemenc	1999	P069
Myotis daubentonii	M	Nycteribia	kolenatii	F	uninfected				Hungary	Gemenc	1999	P071
Myotis daubentonii	M	Nycteribia	kolenatii	F	uninfected				Hungary	Gemenc	1999	P071
Myotis daubentonii	M	Nycteribia	kolenatii	M	uninfected				Hungary	Gemenc	1999	P071
Myotis daubentonii	M	Nycteribia	kolenatii	M	uninfected				Hungary	Gemenc	1999	P071
Myotis daubentonii	M	Nycteribia	kolenatii	F	uninfected				Hungary	Gemenc	1999	P072
Myotis daubentonii	M	Nycteribia	kolenatii	F	uninfected				Hungary	Gemenc	1999	P072
Myotis daubentonii	M	Nycteribia	kolenatii	M	uninfected				Hungary	Gemenc	1999	P072
Myotis daubentonii	M	Nycteribia	kolenatii	M	uninfected				Hungary	Gemenc	1999	P072
Myotis daubentonii	M	Nycteribia	kolenatii	M	uninfected				Hungary	Gemenc	1999	P072
Myotis daubentonii	M	Nycteribia	kolenatii	M	uninfected				Hungary	Gemenc	1999	P073
Myotis daubentonii	M	Nycteribia	kolenatii	M	uninfected				Hungary	Gemenc	1999	P073
Myotis daubentonii	M	Nycteribia	kolenatii	F	uninfected				Hungary	Gemenc	1999	P073
Myotis daubentonii	M	Nycteribia	kolenatii	F	uninfected				Hungary	Gemenc	1999	P073
Myotis daubentonii	M	Nycteribia	kolenatii	F	uninfected				Hungary	Gemenc	1999	P073
Myotis daubentonii	M	Nycteribia	kolenatii	F	uninfected				Hungary	Gemenc	1999	P073
Myotis daubentonii	M	Nycteribia	kolenatii	F	uninfected				Hungary	Gemenc	1999	P073
Myotis daubentonii	M	Nycteribia	kolenatii	F	uninfected				Hungary	Gemenc	1999	P073
Myotis daubentonii	M	Nycteribia	kolenatii	F	uninfected				Hungary	Gemenc	1999	P073
Myotis daubentonii	M	Nycteribia	kolenatii	F	uninfected				Hungary	Gemenc	1999	P073
Myotis daubentonii	M	Nycteribia	kolenatii	M	uninfected				Hungary	Gemenc	1999	P073
Myotis daubentonii	M	Nycteribia	kolenatii	M	uninfected				Hungary	Gemenc	1999	P073
Myotis daubentonii	M	Nycteribia	kolenatii	M	uninfected				Hungary	Abaliget	1999	P074
Myotis daubentonii	M	Nycteribia	kolenatii	M	uninfected				Hungary	Gemenc	1999	P077
Myotis daubentonii	M	Nycteribia	kolenatii	F	uninfected				Hungary	Alba	1999	P077
Myotis daubentonii	M	Nycteribia	kolenatii	F	uninfected				Hungary	Hajszabarna	1999	P084
Myotis daubentonii	M	Nycteribia	kolenatii	M	uninfected				Hungary	Hajszabarna	1999	P084
Myotis daubentonii	M	Nycteribia	kolenatii	M	uninfected				Hungary	Hajszabarna	1999	P085
Myotis daubentonii	M	Nycteribia	kolenatii	F	uninfected				Hungary	Hajszabarna	1999	P085
Myotis daubentonii	M	Nycteribia	kolenatii	M	uninfected				Hungary	Gemenc	1999	P086
Myotis daubentonii	M	Nycteribia	kolenatii	M	uninfected				Hungary	Gemenc	1999	P086
Myotis daubentonii	M	Nycteribia	kolenatii	F	uninfected				Hungary	Gemenc	1999	P086
Myotis daubentonii	M	Nycteribia	kolenatii	M	uninfected				Hungary	Vizfö	1999	P097
Myotis daubentonii	M	Nycteribia	kolenatii	M	uninfected				Hungary	Vizfö	1999	P097
Myotis daubentonii	M	Nycteribia	kolenatii	F	uninfected				Hungary	Vizfö	1999	P097
Myotis daubentonii	M	Nycteribia	kolenatii	F	uninfected				Hungary	Vizfö	1999	P097
Myotis daubentonii	M	Nycteribia	kolenatii	F	uninfected				Hungary	Vizfö	1999	P097
Myotis daubentonii	M	Nycteribia	kolenatii	F	uninfected				Hungary	Vizfö	1999	P097
Myotis daubentonii	M	Nycteribia	kolenatii	M	uninfected				Hungary	Vizfö	1999	P097
Myotis daubentonii	M	Nycteribia	kolenatii	M	uninfected				Hungary	Vizfö	1999	P097
Myotis daubentonii	M	Nycteribia	kolenatii	M	uninfected				Hungary	Vizfö	1999	P097
Myotis daubentonii	M	Nycteribia	kolenatii	M	uninfected				Hungary	Vizfö	1999	P097
Myotis daubentonii	M	Nycteribia	kolenatii	M	uninfected				Hungary	Vizfö	1999	P097
Myotis daubentonii	M	Nycteribia	kolenatii	M	uninfected				Hungary	Vizfö	1999	P097
Myotis daubentonii	M	Nycteribia	kolenatii	M	uninfected				Hungary	Vizfö	1999	P097
Myotis daubentonii	M	Nycteribia	kolenatii	M	uninfected				Hungary	Bakonyszücs	1999	P100
Myotis daubentonii	M	Nycteribia	kolenatii	F	uninfected				Hungary	Bakonyszücs	1999	P100
Myotis daubentonii	M	Nycteribia	kolenatii	F	uninfected				Hungary	Bakonyszücs	1999	P100
Myotis daubentonii	M	Nycteribia	kolenatii	F	uninfected				Hungary	Bakonyszücs	1999	P102
Myotis daubentonii	M	Nycteribia	kolenatii	F	uninfected				Hungary	Bakonyszücs	1999	P102
Myotis daubentonii	M	Nycteribia	kolenatii	M	uninfected				Hungary	Bakonyszücs	1999	P102
Myotis daubentonii	M	Nycteribia	kolenatii	M	uninfected				Hungary	Bakonyszücs	1999	P102
Myotis daubentonii	M	Nycteribia	kolenatii	F	uninfected				Hungary	Bakonyszücs	1999	P104
Myotis daubentonii	M	Nycteribia	kolenatii	M	uninfected				Hungary	Bakonyszücs	1999	P104
Myotis daubentonii	M	Nycteribia	kolenatii	M	uninfected				Hungary	Bakonyszücs	1999	P104
Myotis daubentonii	M	Nycteribia	kolenatii	M	uninfected				Hungary	Kőrisgyőr	1999	P106
Myotis daubentonii	M	Nycteribia	kolenatii	F	uninfected				Hungary	Kőrisgyőr	1999	P107
Myotis daubentonii	M	Nycteribia	kolenatii	F	uninfected				Hungary	Kőrisgyőr	1999	P107
Myotis daubentonii	M	Nycteribia	kolenatii	M	uninfected				Hungary	Kőrisgyőr	1999	P107
Myotis daubentonii	M	Nycteribia	kolenatii	M	uninfected				Hungary	Kőrisgyőr	1999	P107
Myotis daubentonii	M	Nycteribia	kolenatii	M	uninfected				Hungary	Kőrisgyőr	1999	P107
Myotis daubentonii	M	Nycteribia	kolenatii	M	uninfected				Hungary	Abaliget	1999	P108
Myotis daubentonii	M	Nycteribia	kolenatii	M	uninfected				Hungary	Abaliget	1999	P108
Myotis daubentonii	M	Nycteribia	kolenatii	F	uninfected				Hungary	Abaliget	1999	P108
Myotis daubentonii	M	Nycteribia	kolenatii	F	uninfected				Hungary	Abaliget	1999	P108
Myotis daubentonii	M	Nycteribia	kolenatii	M	uninfected				Hungary	Abaliget	1999	P108
Myotis daubentonii	M	Nycteribia	kolenatii	M	uninfected				Hungary	Abaliget	1999	P108
Myotis daubentonii	M	Nycteribia	kolenatii	M	uninfected				Hungary	Abaliget	1999	P108
Myotis daubentonii	M	Nycteribia	kolenatii	M	uninfected				Hungary	Abaliget	1999	P109
Myotis daubentonii	M	Nycteribia	kolenatii	F	uninfected				Hungary	Abaliget	1999	P109
Myotis daubentonii	M	Nycteribia	kolenatii	M	uninfected				Hungary	Abaliget	1999	P111
Myotis daubentonii	M	Nycteribia	kolenatii	M	uninfected				Hungary	Alba	1999	P114
Myotis daubentonii	M	Nycteribia	kolenatii	M	uninfected				Hungary	Alba	1999	P114
Myotis daubentonii	M	Nycteribia	kolenatii	M	uninfected				Hungary	Alba	1999	P114
Myotis daubentonii	M	Nycteribia	kolenatii	M	uninfected				Hungary	Alba	1999	P114
Myotis daubentonii	M	Nycteribia	kolenatii	F	uninfected				Hungary	Alba	1999	P115
Myotis daubentonii	M	Nycteribia	kolenatii	F	uninfected				Hungary	Alba	1999	P115
Myotis daubentonii	M	Nycteribia	kolenatii	F	uninfected				Hungary	Alba	1999	P115
Myotis daubentonii	M	Nycteribia	kolenatii	M	uninfected				Hungary	Alba	1999	P115
Myotis daubentonii	M	Nycteribia	kolenatii	M	uninfected				Hungary	Alba	1999	P115
Myotis daubentonii	M	Nycteribia	kolenatii	F	uninfected				Hungary	Alba	1999	P116
Myotis daubentonii	M	Nycteribia	kolenatii	M	uninfected				Hungary	Alba	1999	P116
Myotis daubentonii	M	Nycteribia	kolenatii	M	uninfected				Hungary	Alba	1999	P116
Myotis daubentonii	M	Nycteribia	kolenatii	M	uninfected				Hungary	Alba	1999	P116
Myotis daubentonii	M	Nycteribia	kolenatii	F	uninfected				Hungary	Alba	1999	P116
Myotis daubentonii	M	Nycteribia	kolenatii	F	uninfected				Hungary	Alba	1999	P116
Myotis daubentonii	M	Nycteribia	kolenatii	M	uninfected				Hungary	Alba	1999	P116
Myotis daubentonii	M	Nycteribia	kolenatii	F	uninfected				Hungary	Hajszabarna	1999	P122
Myotis daubentonii	M	Nycteribia	kolenatii	M	uninfected				Hungary	Hajszabarna	1999	P122
Myotis daubentonii	M	Nycteribia	kolenatii	F	uninfected				Hungary	Hajszabarna	1999	P124
Myotis daubentonii	M	Nycteribia	kolenatii	M	uninfected				Hungary	Hajszabarna	1999	P125
Myotis daubentonii	M	Nycteribia	kolenatii	M	uninfected				Hungary	Hajszabarna	1999	P125
Myotis daubentonii	M	Nycteribia	kolenatii	M	uninfected				Hungary	Hajszabarna	1999	P125
Myotis daubentonii	M	Nycteribia	kolenatii	M	uninfected				Hungary	Hajszabarna	1999	P125
Myotis daubentonii	M	Nycteribia	kolenatii	M	uninfected				Hungary	Hajszabarna	1999	P125
Myotis daubentonii	M	Nycteribia	kolenatii	M	uninfected				Hungary	Hajszabarna	1999	P125
Myotis daubentonii	M	Nycteribia	kolenatii	F	uninfected				Hungary	Hajszabarna	1999	P128
Myotis daubentonii	M	Nycteribia	kolenatii	M	uninfected				Hungary	Alba	1999	P130
Myotis daubentonii	M	Nycteribia	kolenatii	M	uninfected				Hungary	Alba	1999	P130
Myotis daubentonii	M	Nycteribia	kolenatii	F	uninfected				Hungary	Alba	1999	P130
Myotis daubentonii	M	Nycteribia	kolenatii	F	uninfected				Hungary	Alba	1999	P130
Myotis daubentonii	M	Nycteribia	kolenatii	F	uninfected				Hungary	Alba	1999	P131
Myotis daubentonii	M	Nycteribia	kolenatii	M	uninfected				Hungary	Alba	1999	P131
Myotis daubentonii	M	Nycteribia	kolenatii	F	uninfected				Hungary	Alba	1999	P131
Myotis daubentonii	M	Nycteribia	kolenatii	F	uninfected				Hungary	Cuha	1999	P133
Myotis daubentonii	M	Nycteribia	kolenatii	F	uninfected				Hungary	Cuha	1999	P133
Myotis daubentonii	M	Nycteribia	kolenatii	F	uninfected				Hungary	Cuha	1999	P133
Myotis daubentonii	M	Nycteribia	kolenatii	M	uninfected				Hungary	Cuha	1999	P133
Myotis daubentonii	M	Nycteribia	kolenatii	M	uninfected				Hungary	Cuha	1999	P133
Myotis daubentonii	M	Nycteribia	kolenatii	M	uninfected				Hungary	Cuha	1999	P133
Myotis daubentonii	M	Nycteribia	kolenatii	M	uninfected				Hungary	Cuha	1999	P133
Myotis daubentonii	M	Nycteribia	kolenatii	F	uninfected				Hungary	Bodajk	1999	P135
Myotis daubentonii	M	Nycteribia	kolenatii	F	uninfected				Hungary	Bodajk	1999	P135
Myotis daubentonii	M	Nycteribia	kolenatii	F	uninfected				Hungary	Bodajk	1999	P135
Myotis daubentonii	M	Nycteribia	kolenatii	F	uninfected				Hungary	Bodajk	1999	P135
Myotis daubentonii	M	Nycteribia	kolenatii	F	uninfected				Hungary	Bodajk	1999	P135
Myotis daubentonii	M	Nycteribia	kolenatii	M	uninfected				Hungary	Bodajk	1999	P135
Myotis daubentonii	M	Nycteribia	kolenatii	M	uninfected				Hungary	Bodajk	1999	P135
Myotis daubentonii	M	Nycteribia	kolenatii	M	uninfected				Hungary	Bodajk	1999	P135
Myotis daubentonii	M	Nycteribia	kolenatii	M	uninfected				Hungary	Bodajk	1999	P135
Myotis daubentonii	M	Nycteribia	kolenatii	M	uninfected				Hungary	Bodajk	1999	P135
Myotis daubentonii	M	Nycteribia	kolenatii	F	uninfected				Hungary	Cuha	1999	P136
Myotis daubentonii	M	Nycteribia	kolenatii	F	uninfected				Hungary	Cuha	1999	P136
Myotis daubentonii	M	Nycteribia	kolenatii	F	uninfected				Hungary	Cuha	1999	P136
Myotis daubentonii	M	Nycteribia	kolenatii	M	uninfected				Hungary	Cuha	1999	P136
Myotis daubentonii	M	Nycteribia	kolenatii	M	uninfected				Hungary	Cuha	1999	P136
Myotis daubentonii	M	Nycteribia	kolenatii	M	uninfected				Hungary	Cuha	1999	P136
Myotis daubentonii	M	Nycteribia	kolenatii	F	uninfected				Hungary	Bodajk	1999	P137
Myotis daubentonii	M	Nycteribia	kolenatii	F	uninfected				Hungary	Bodajk	1999	P137
Myotis daubentonii	M	Nycteribia	kolenatii	F	uninfected				Hungary	Bodajk	1999	P137
Myotis daubentonii	M	Nycteribia	kolenatii	M	uninfected				Hungary	Bodajk	1999	P137
Myotis daubentonii	M	Nycteribia	kolenatii	M	uninfected				Hungary	Bodajk	1999	P137
Myotis daubentonii	M	Nycteribia	kolenatii	M	uninfected				Hungary	Kislőd	1999	P138
Myotis daubentonii	M	Nycteribia	kolenatii	F	uninfected				Hungary	Kislőd	1999	P138
Myotis daubentonii	M	Nycteribia	kolenatii	M	uninfected				Hungary	Kislőd	1999	P139
Myotis daubentonii	M	Nycteribia	kolenatii	M	uninfected				Hungary	Kislőd	1999	P139
Myotis daubentonii	M	Nycteribia	kolenatii	F	uninfected				Hungary	Kislőd	1999	P139
Myotis daubentonii	M	Nycteribia	kolenatii	M	uninfected				Hungary	Kislőd	1999	P141
Myotis daubentonii	M	Nycteribia	kolenatii	M	uninfected				Hungary	Kislőd	1999	P141
Myotis daubentonii	M	Nycteribia	kolenatii	M	uninfected				Hungary	Kislőd	1999	P141
Myotis daubentonii	M	Nycteribia	kolenatii	M	uninfected				Hungary	Bodajk	1999	P143
Myotis daubentonii	M	Nycteribia	kolenatii	F	uninfected				Hungary	Vinye	1999	P144
Myotis daubentonii	M	Nycteribia	kolenatii	M	uninfected				Hungary	Cuha	1999	P144
Myotis daubentonii	F	Nycteribia	kolenatii	M	uninfected				Hungary	Gemenc	1999	P149
Myotis daubentonii	F	Nycteribia	kolenatii	M	uninfected				Hungary	Gemenc	1999	P149
Myotis daubentonii	M	Nycteribia	kolenatii	M	uninfected				Hungary	Gemenc	1999	P150
Myotis daubentonii	M	Nycteribia	kolenatii	M	uninfected				Hungary	Gemenc	1999	P150
Myotis daubentonii	M	Nycteribia	kolenatii	M	uninfected				Hungary	Gemenc	1999	P150
Myotis daubentonii	M	Nycteribia	kolenatii	F	uninfected				Hungary	Gemenc	1999	P152
Myotis daubentonii	M	Nycteribia	kolenatii	F	uninfected				Hungary	Gemenc	1999	P152
Myotis daubentonii	M	Nycteribia	kolenatii	M	uninfected				Hungary	Gemenc	1999	P152
Myotis daubentonii	M	Nycteribia	kolenatii	M	uninfected				Hungary	Gemenc	1999	P153
Myotis daubentonii	M	Nycteribia	kolenatii	M	uninfected				Hungary	Gemenc	1999	P155
Myotis daubentonii	M	Nycteribia	kolenatii	M	uninfected				Hungary	Gemenc	1999	P155
Myotis daubentonii	M	Nycteribia	kolenatii	F	uninfected				Hungary	Gemenc	1999	P155
Myotis daubentonii	M	Nycteribia	kolenatii	M	uninfected				Hungary	Gemenc	1999	P156
Myotis daubentonii	M	Nycteribia	kolenatii	M	uninfected				Hungary	Gemenc	1999	P156
Myotis daubentonii	M	Nycteribia	kolenatii	M	uninfected				Hungary	Gemenc	1999	P156
Myotis daubentonii	M	Nycteribia	kolenatii	F	uninfected				Hungary	Gemenc	1999	P158
Myotis daubentonii	M	Nycteribia	kolenatii	M	uninfected				Hungary	Gemenc	1999	P158
Myotis daubentonii	M	Nycteribia	kolenatii	M	uninfected				Hungary	Gemenc	1999	P158
Myotis daubentonii	M	Nycteribia	kolenatii	F	uninfected				Hungary	Gemenc	1999	P160
Myotis daubentonii	M	Nycteribia	kolenatii	F	uninfected				Hungary	Gemenc	1999	P160
Myotis daubentonii	M	Nycteribia	kolenatii	F	uninfected				Hungary	Gemenc	1999	P160
Myotis daubentonii	M	Nycteribia	kolenatii	F	uninfected				Hungary	Gemenc	1999	P160
Myotis daubentonii	M	Nycteribia	kolenatii	M	uninfected				Hungary	Gemenc	1999	P160
Myotis daubentonii	M	Nycteribia	kolenatii	M	uninfected				Hungary	Gemenc	1999	P160
Myotis daubentonii	M	Nycteribia	kolenatii	M	uninfected				Hungary	Gemenc	1999	P160
Myotis daubentonii	M	Nycteribia	kolenatii	M	uninfected				Hungary	Gemenc	1999	P161
Myotis daubentonii	M	Nycteribia	kolenatii	M	uninfected				Hungary	Gemenc	1999	P161
Myotis daubentonii	M	Nycteribia	kolenatii	M	uninfected				Hungary	Gemenc	1999	P161
Myotis daubentonii	M	Nycteribia	kolenatii	F	uninfected				Hungary	Gemenc	1999	P161
Myotis daubentonii	M	Nycteribia	kolenatii	F	uninfected				Hungary	Gemenc	1999	P161
Myotis daubentonii	M	Nycteribia	kolenatii	F	uninfected				Hungary	Gemenc	1999	P161
Myotis daubentonii	M	Nycteribia	kolenatii	F	uninfected				Hungary	Gemenc	1999	P161
Myotis daubentonii	M	Nycteribia	kolenatii	F	uninfected				Hungary	Gemenc	1999	P161
Myotis daubentonii	M	Nycteribia	kolenatii	F	uninfected				Hungary	Gemenc	1999	P161
Myotis daubentonii	M	Nycteribia	kolenatii	F	uninfected				Hungary	Gemenc	1999	P161
Myotis daubentonii	M	Nycteribia	kolenatii	F	uninfected				Hungary	Gemenc	1999	P161
Myotis daubentonii	M	Nycteribia	kolenatii	F	uninfected				Hungary	Gemenc	1999	P161
Myotis daubentonii	M	Nycteribia	kolenatii	F	uninfected				Hungary	Gemenc	1999	P161
Myotis daubentonii	M	Nycteribia	kolenatii	F	uninfected				Hungary	Gemenc	1999	P161
Myotis daubentonii	M	Nycteribia	kolenatii	F	uninfected				Hungary	Gemenc	1999	P161
Myotis daubentonii	M	Nycteribia	kolenatii	F	uninfected				Hungary	Gemenc	1999	P161
Myotis daubentonii	M	Nycteribia	kolenatii	F	uninfected				Hungary	Gemenc	1999	P161
Myotis daubentonii	M	Nycteribia	kolenatii	F	uninfected				Hungary	Gemenc	1999	P161
Myotis daubentonii	M	Nycteribia	kolenatii	F	uninfected				Hungary	Gemenc	1999	P161
Myotis daubentonii	M	Nycteribia	kolenatii	F	uninfected				Hungary	Gemenc	1999	P161
Myotis daubentonii	M	Nycteribia	kolenatii	F	uninfected				Hungary	Gemenc	1999	P161
Myotis daubentonii	M	Nycteribia	kolenatii	F	uninfected				Hungary	Gemenc	1999	P164
Myotis daubentonii	M	Nycteribia	kolenatii	M	uninfected				Hungary	Gemenc	1999	P164
Myotis daubentonii	M	Nycteribia	kolenatii	M	uninfected				Hungary	Gemenc	1999	P164
Myotis daubentonii	M	Nycteribia	kolenatii	F	uninfected				Hungary	Gemenc	1999	P164
Myotis daubentonii	M	Nycteribia	kolenatii	F	uninfected				Hungary	Gemenc	1999	P164
Myotis daubentonii	M	Nycteribia	kolenatii	M	uninfected				Hungary	Gemenc	1999	P164
Myotis daubentonii	M	Nycteribia	kolenatii	M	uninfected				Hungary	Gemenc	1999	P164
Myotis daubentonii	M	Nycteribia	kolenatii	F	uninfected				Hungary	Gemenc	1999	P166
Myotis daubentonii	M	Nycteribia	kolenatii	F	uninfected				Hungary	Gemenc	1999	P166
Myotis daubentonii	M	Nycteribia	kolenatii	F	uninfected				Hungary	Gemenc	1999	P166
Myotis daubentonii	M	Nycteribia	kolenatii	F	uninfected				Hungary	Gemenc	1999	P166
Myotis daubentonii	M	Nycteribia	kolenatii	M	uninfected				Hungary	Gemenc	1999	P166
Myotis daubentonii	M	Nycteribia	kolenatii	M	uninfected				Hungary	Gemenc	1999	P166
Myotis daubentonii	M	Nycteribia	kolenatii	M	uninfected				Hungary	Gemenc	1999	P166
Myotis daubentonii	M	Nycteribia	kolenatii	F	uninfected				Hungary	Gemenc	1999	P167
Myotis daubentonii	M	Nycteribia	kolenatii	F	uninfected				Hungary	Gemenc	1999	P167
Myotis daubentonii	M	Nycteribia	kolenatii	F	uninfected				Hungary	Gemenc	1999	P167
Myotis daubentonii	M	Nycteribia	kolenatii	F	uninfected				Hungary	Gemenc	1999	P167
Myotis daubentonii	M	Nycteribia	kolenatii	F	uninfected				Hungary	Gemenc	1999	P167
Myotis daubentonii	M	Nycteribia	kolenatii	F	uninfected				Hungary	Gemenc	1999	P167
Myotis daubentonii	M	Nycteribia	kolenatii	F	uninfected				Hungary	Gemenc	1999	P167
Myotis daubentonii	M	Nycteribia	kolenatii	F	uninfected				Hungary	Gemenc	1999	P167
Myotis daubentonii	M	Nycteribia	kolenatii	F	uninfected				Hungary	Gemenc	1999	P167
Myotis daubentonii	M	Nycteribia	kolenatii	F	uninfected				Hungary	Gemenc	1999	P167
Myotis daubentonii	M	Nycteribia	kolenatii	M	uninfected				Hungary	Gemenc	1999	P167
Myotis daubentonii	M	Nycteribia	kolenatii	M	uninfected				Hungary	Gemenc	1999	P168
Myotis daubentonii	M	Nycteribia	kolenatii	M	uninfected				Hungary	Gemenc	1999	P168
Myotis daubentonii	M	Nycteribia	kolenatii	M	uninfected				Hungary	Gemenc	1999	P168
Myotis daubentonii	M	Nycteribia	kolenatii	F	uninfected				Hungary	Gemenc	1999	P168
Myotis daubentonii	M	Nycteribia	kolenatii	F	uninfected				Hungary	Gemenc	1999	P173
Myotis daubentonii	M	Nycteribia	kolenatii	F	uninfected				Hungary	Gemenc	1999	P173
Myotis daubentonii	M	Nycteribia	kolenatii	M	uninfected				Hungary	Gemenc	1999	P173
Myotis daubentonii	M	Nycteribia	kolenatii	F	uninfected				Hungary	Gemenc	1999	P178
Myotis daubentonii	M	Nycteribia	kolenatii	F	uninfected				Hungary	Gemenc	1999	P178
Myotis daubentonii	M	Nycteribia	kolenatii	F	uninfected				Hungary	Gemenc	1999	P178
Myotis daubentonii	M	Nycteribia	kolenatii	F	uninfected				Hungary	Gemenc	1999	P178
Myotis daubentonii	M	Nycteribia	kolenatii	F	uninfected				Hungary	Gemenc	1999	P178
Myotis daubentonii	M	Nycteribia	kolenatii	F	uninfected				Hungary	Gemenc	1999	P178
Myotis daubentonii	M	Nycteribia	kolenatii	M	uninfected				Hungary	Gemenc	1999	P178
Myotis daubentonii	M	Nycteribia	kolenatii	M	uninfected				Hungary	Gemenc	1999	P178
Myotis daubentonii	M	Nycteribia	kolenatii	M	uninfected				Hungary	Gemenc	1999	P178
Myotis daubentonii	M	Nycteribia	kolenatii	M	uninfected				Hungary	Gemenc	1999	P178
Myotis daubentonii	M	Nycteribia	kolenatii	M	uninfected				Hungary	Gemenc	1999	P178
Myotis daubentonii	M	Nycteribia	kolenatii	M	uninfected				Hungary	Gemenc	1999	P178
Myotis daubentonii	M	Nycteribia	kolenatii	F	uninfected				Hungary	Dregelypalank	2008	GT080620-01-
Myotis daubentonii	M	Nycteribia	kolenatii	M	uninfected				Hungary	Mailath puszta	2009	GT090810-03-
Myotis daubentonii	M	Nycteribia	kolenatii	F	uninfected				Hungary	Mánfa	2009	GT090825-12-
Myotis daubentonii	M	Nycteribia	kolenatii	F	uninfected				Hungary	Mánfa	2009	GT090825-15-
Myotis daubentonii	M	Nycteribia	kolenatii	M	uninfected				Hungary	Mánfa	2009	GT090825-16-
Myotis daubentonii	M	Nycteribia	kolenatii	M	uninfected				Hungary	Felsőtárkány	2012	12EP05
Myotis daubentonii	M	Nycteribia	kolenatii	F	uninfected				Hungary	Felsőtárkány	2012	12EP05
Myotis daubentonii	M	Nycteribia	kolenatii	M	uninfected				Hungary	Felsőtárkány	2012	12EP06
Myotis daubentonii	M	Nycteribia	kolenatii	M	uninfected				Hungary	Felsőtárkány	2012	12EP07
Myotis daubentonii	M	Nycteribia	kolenatii	M	uninfected				Hungary	Noszvaj	2012	12EP23
Myotis daubentonii	M	Nycteribia	kolenatii	F	uninfected				Hungary	Miskolc	2012	12EP29
Myotis daubentonii	M	Nycteribia	kolenatii	M	uninfected				Hungary	Miskolc	2012	12EP33
Myotis daubentonii	M	Nycteribia	kolenatii	M	uninfected				Hungary	Miskolc	2012	12EP33
Myotis daubentonii	M	Nycteribia	kolenatii	M	uninfected				Hungary	Miskolc	2012	12EP37
Myotis daubentonii	M	Nycteribia	kolenatii	M	uninfected				Hungary	Miskolc	2012	12EP42
Myotis daubentonii	M	Nycteribia	kolenatii	M	uninfected				Hungary	Miskolc	2012	12EP42
Myotis daubentonii	M	Nycteribia	kolenatii	F	uninfected				Hungary	Miskolc	2012	12EP42
Myotis daubentonii	M	Nycteribia	kolenatii	M	uninfected				Hungary	Miskolc	2012	12EP43
Myotis daubentonii	M	Nycteribia	kolenatii	F	uninfected				Hungary	Miskolc	2012	12EP59
Myotis daubentonii	M	Nycteribia	kolenatii	F	uninfected				Hungary	Miskolc	2012	12EP66
Myotis daubentonii	M	Nycteribia	kolenatii	M	uninfected				Hungary	Felsőtárkány	2013	12EP05
Myotis daubentonii	M	Nycteribia	kolenatii	F	uninfected				Romania	Tulcea	2015	CJ003598
Myotis daubentonii	M	Nycteribia	kolenatii	F	uninfected				Romania	Tulcea	2015	CJ003608
Myotis daubentonii	M	Nycteribia	kolenatii	M	uninfected				Romania	Tulcea	2015	CJ003613
Myotis daubentonii	M	Nycteribia	kolenatii	F	uninfected				Romania	Tulcea	2015	CJ003767
Myotis daubentonii	M	Nycteribia	kolenatii	M	uninfected				Romania	Tulcea	2015	CJ003768
Myotis daubentonii	M	Nycteribia	kolenatii	M	uninfected				Romania	Roșia	2015	CJ004179
Myotis daubentonii	M	Nycteribia	kolenatii	F	uninfected				Romania	Roșia	2015	CJ004182
Myotis daubentonii	M	Nycteribia	kolenatii	F	uninfected				Romania	Tulcea	2015	CJ004281
Myotis daubentonii	M	Nycteribia	kolenatii	M	uninfected				Romania	Tulcea	2015	CJ004282
Myotis daubentonii	M	Nycteribia	kolenatii	M	uninfected				Romania	Tulcea	2015	CJ004282
Myotis daubentonii	M	Nycteribia	kolenatii	F	uninfected				Romania	Tulcea	2015	CJ004282
Myotis daubentonii	M	Nycteribia	kolenatii	F	uninfected				Romania	Tulcea	2015	CJ004282
Myotis daubentonii	M	Nycteribia	kolenatii	F	uninfected				Romania	Tulcea	2015	CJ004282
Myotis daubentonii	M	Nycteribia	kolenatii	M	uninfected				Romania	Tulcea	2015	CJ004285
Myotis daubentonii	M	Nycteribia	kolenatii	M	uninfected				Romania	Tulcea	2015	CJ004286
Myotis daubentonii	M	Nycteribia	kolenatii	F	uninfected				Romania	Tulcea	2015	CJ004289
Myotis daubentonii	M	Nycteribia	kolenatii	M	uninfected				Romania	Tulcea	2015	CJ004291
Myotis daubentonii	M	Nycteribia	kolenatii	F	uninfected				Romania	Tulcea	2015	CJ004291
Myotis daubentonii	M	Nycteribia	kolenatii	M	uninfected				Romania	Tulcea	2015	CJ004293
Myotis daubentonii	M	Nycteribia	kolenatii	M	uninfected				Romania	Tulcea	2015	CJ004293
Myotis daubentonii	M	Nycteribia	kolenatii	F	uninfected				Romania	Tulcea	2015	CJ004293
Myotis daubentonii	M	Nycteribia	kolenatii	M	uninfected				Romania	Tulcea	2015	CJ004295
Myotis daubentonii	M	Nycteribia	kolenatii	M	uninfected				Romania	Tulcea	2015	CJ004295
Myotis daubentonii	M	Nycteribia	kolenatii	F	uninfected				Romania	Tulcea	2015	CJ004295
Myotis daubentonii	M	Nycteribia	kolenatii	F	uninfected				Romania	Tulcea	2015	CJ004297
Myotis daubentonii	M	Nycteribia	kolenatii	F	uninfected				Romania	Tulcea	2015	CJ004300
Myotis daubentonii	M	Nycteribia	kolenatii	F	uninfected				Romania	Tulcea	2015	CJ004306
Myotis daubentonii	M	Nycteribia	kolenatii	M	uninfected				Romania	Tulcea	2015	CJ004309
Myotis daubentonii	M	Nycteribia	kolenatii	M	uninfected				Romania	Tulcea	2015	CJ004388
Myotis daubentonii	M	Nycteribia	kolenatii	M	uninfected				Romania	Tulcea	2015	CJ004391
Myotis daubentonii	M	Nycteribia	kolenatii	M	uninfected				Romania	Tulcea	2015	CJ004393
Myotis daubentonii	M	Nycteribia	pedicularia	M	uninfected				Hungary	Mánfa	2009	GT090825-09-
Myotis daubentonii	M	Nycteribia	pedicularia	M	uninfected				Hungary	Mánfa	2009	GT090825-20-
Myotis daubentonii	M	Nycteribia	pedicularia	M	uninfected				Hungary	Mánfa	2011	GTHU129-
Myotis daubentonii	M	Nycteribia	pedicularia	M	uninfected				Hungary	Isztimer	2011	GTHU207-
Myotis daubentonii	M	Nycteribia	pedicularia	M	uninfected				Hungary	Pogany	2012	GTHU279-
Myotis daubentonii	M	Nycteribia	schmidlii	M	uninfected				Hungary	Mánfa	2009	GT090825-11-
Myotis daubentonii	M	Nycteribia	schmidlii	F	uninfected				Hungary	Mánfa	2009	GT090825-11-2
Myotis daubentonii	M	Nycteribia	schmidlii	M	uninfected				Romania	Cheile Turzii	2015	101205
Myotis daubentonii	M	Nycteribia	schmidlii	F	uninfected				Romania	Cheile Turzii	2015	101205
Myotis daubentonii	M	Nycteribia	schmidlii	F	uninfected				Romania	Cheile Turzii	2015	101205
Myotis daubentonii	M	Nycteribia	schmidlii	M	uninfected				Romania	Cheile Turzii	2015	101207
Myotis daubentonii	M	Nycteribia	schmidlii	F	uninfected				Romania	Cheile Turzii	2015	101207
Myotis daubentonii	M	Nycteribia	schmidlii	M	uninfected				Romania	Cheile Turzii	2015	101209
Myotis daubentonii	M	Penicillidia	conspicua	F	infected	Arthrorhynchus	nycteribiae	abdomen	Romania	Cheile Turzii	2015	101206 heavily parasitized abdomen (Figure 2)
Myotis daubentonii	M	Penicillidia	conspicua	F	infected	Arthrorhynchus	nycteribiae	abdomen and legs	Romania	Cheile Turzii	2015	101210, many thalli
Myotis daubentonii	M	Penicillidia	dufourii	F	uninfected				Hungary	Miskolc	2012	12EP29
Myotis daubentonii	M	Penicillidia	dufourii	F	uninfected				Romania	Cheile Turzii	2015	101202
Myotis daubentonii	M	Penicillidia	dufourii	M	uninfected				Romania	Cheile Turzii	2015	101204
Myotis daubentonii	F	Nycteribia	kolenatii	M	uninfected				Hungary	Gemenc	1999	P075
Myotis daubentonii	NR	Nycteribia	kolenatii	M	uninfected				Hungary	Gemenc	1999	P078
Myotis daubentonii	NR	Nycteribia	kolenatii	F	uninfected				Hungary	Mako	1999	P078
Myotis daubentonii	NR	Nycteribia	kolenatii	F	uninfected				Hungary	Mako	1999	P078
Myotis daubentonii	NR	Nycteribia	kolenatii	F	uninfected				Hungary	Gemenc	1999	P154
Myotis daubentonii	NR	Nycteribia	kolenatii	M	uninfected				Hungary	Gemenc	1999	P154
Myotis daubentonii	NR	Nycteribia	kolenatii	M	uninfected				Hungary	Gemenc	1999	P154
Myotis daubentonii	NR	Nycteribia	kolenatii	M	uninfected				Hungary	Gemenc	1999	P154
Myotis daubentonii	NR	Nycteribia	pedicularia	F	uninfected				Hungary	Isztimer	2012	GTHU325-
Myotis daubentonii	NR	Nycteribia	pedicularia	M	uninfected				Hungary	Olaszfalu	2012	GTHU383-
Myotis daubentonii	NR	Nycteribia	pedicularia	M	uninfected				Hungary	Olaszfalu	2012	GTHU383-
Myotis myotis	F	Nycteribia	kolenatii	M	uninfected				Romania	Prundu Bârgăului	2015	CJ002997
Myotis myotis	F	Nycteribia	kolenatii	M	uninfected				Romania	Prundu Bârgăului	2015	CJ002997
Myotis myotis	F	Nycteribia	kolenatii	M	uninfected				Romania	Prundu Bârgăului	2015	CJ002997
Myotis myotis	F	Nycteribia	kolenatii	M	uninfected				Romania	Prundu Bârgăului	2015	CJ002997
Myotis myotis	F	Nycteribia	kolenatii	M	uninfected				Romania	Prundu Bârgăului	2015	CJ002997
Myotis myotis	F	Nycteribia	kolenatii	F	uninfected				Romania	Prundu Bârgăului	2015	CJ002997
Myotis myotis	F	Nycteribia	kolenatii	F	uninfected				Romania	Prundu Bârgăului	2015	CJ002997
Myotis myotis	F	Nycteribia	kolenatii	F	uninfected				Romania	Prundu Bârgăului	2015	CJ002997
Myotis myotis	F	Nycteribia	kolenatii	M	uninfected				Romania	Betfia	2015	CJ004154
Myotis myotis	F	Nycteribia	kolenatii	M	uninfected				Romania	Betfia	2015	CJ004154
Myotis myotis	F	Nycteribia	kolenatii	M	uninfected				Romania	Betfia	2015	CJ004156
Myotis myotis	F	Nycteribia	kolenatii	M	uninfected				Romania	Betfia	2015	CJ004156
Myotis myotis	F	Nycteribia	kolenatii	M	uninfected				Romania	Betfia	2015	CJ004156
Myotis myotis	F	Nycteribia	kolenatii	M	uninfected				Romania	Betfia	2015	CJ004156
Myotis myotis	F	Nycteribia	kolenatii	M	uninfected				Romania	Betfia	2015	CJ004156
Myotis myotis	F	Nycteribia	kolenatii	F	uninfected				Romania	Betfia	2015	CJ004156
Myotis myotis	F	Nycteribia	kolenatii	F	uninfected				Romania	Betfia	2015	CJ004156
Myotis myotis	F	Nycteribia	kolenatii	F	uninfected				Romania	Betfia	2015	CJ004156
Myotis myotis	F	Nycteribia	kolenatii	F	uninfected				Romania	Betfia	2015	CJ004156
Myotis myotis	F	Nycteribia	kolenatii	F	uninfected				Romania	Betfia	2015	CJ004156
Myotis myotis	F	Nycteribia	kolenatii	F	uninfected				Romania	Betfia	2015	CJ004156
Myotis myotis	F	Nycteribia	kolenatii	F	uninfected				Romania	Betfia	2015	CJ004156
Myotis myotis	F	Nycteribia	kolenatii	M	uninfected				Romania	Betfia	2015	CJ004449
Myotis myotis	F	Nycteribia	kolenatii	F	uninfected				Romania	Betfia	2015	CJ004449
Myotis myotis	F	Nycteribia	pedicularia	F	uninfected				Hungary	Olaszfalu	2009	GT090828-09-2
Myotis myotis	F	Nycteribia	vexata	F	uninfected				Hungary	Kislőd	1999	P134
Myotis myotis	F	Nycteribia	vexata	F	uninfected				Hungary	Kislőd	1999	P134
Myotis myotis	F	Nycteribia	vexata	F	uninfected				Hungary	Kislőd	1999	P134
Myotis myotis	F	Nycteribia	vexata	F	uninfected				Romania	Betfia	2015	CJ004158
Myotis myotis	F	Penicillidia	dufourii	F	infected	Arthrorhynchus	nycteribiae	head	Romania	Betfia	2015	CJ004442, few immature thalli
Myotis myotis	F	Penicillidia	dufourii	F	infected	Arthrorhynchus	nycteribiae	head	Romania	Betfia	2015	CJ004442, few immature thalli
Myotis myotis	F	Penicillidia	dufourii	F	uninfected				Hungary	Màtra	1999	P068
Myotis myotis	F	Penicillidia	dufourii	M	uninfected				Hungary	Màtra	1999	P068
Myotis myotis	F	Penicillidia	dufourii	F	uninfected				Hungary	Olaszfalu	2009	GT090828-09-
Myotis myotis	F	Penicillidia	dufourii	F	uninfected				Hungary	Miskolc	2014	14EP05
Myotis myotis	F	Penicillidia	dufourii	M	uninfected				Hungary	Miskolc	2014	14EP05
Myotis myotis	F	Penicillidia	dufourii	M	uninfected				Romania	Cheile Vârghişului	2015	101237
Myotis myotis	F	Penicillidia	dufourii	M	uninfected				Romania	Cheile Vârghişului	2015	101237
Myotis myotis	F	Penicillidia	dufourii	F	uninfected				Romania	Cheile Vârghişului	2015	101237
Myotis myotis	F	Penicillidia	dufourii	F	uninfected				Romania	Prundu Bârgăului	2015	CJ002997
Myotis myotis	F	Penicillidia	dufourii	F	uninfected				Romania	Prundu Bârgăului	2015	CJ002997
Myotis myotis	F	Penicillidia	dufourii	F	uninfected				Romania	Betfia	2015	CJ004154
Myotis myotis	F	Penicillidia	dufourii	M	uninfected				Romania	Betfia	2015	CJ004155
Myotis myotis	F	Penicillidia	dufourii	F	uninfected				Romania	Betfia	2015	CJ004155
Myotis myotis	F	Penicillidia	dufourii	M	uninfected				Romania	Betfia	2015	CJ004156
Myotis myotis	F	Penicillidia	dufourii	M	uninfected				Romania	Betfia	2015	CJ004156
Myotis myotis	F	Penicillidia	dufourii	F	uninfected				Romania	Betfia	2015	CJ004156
Myotis myotis	F	Penicillidia	dufourii	F	uninfected				Romania	Betfia	2015	CJ004156
Myotis myotis	F	Penicillidia	dufourii	F	uninfected				Romania	Betfia	2015	CJ004159
Myotis myotis	F	Penicillidia	dufourii	M	uninfected				Romania	Betfia	2015	CJ004162
Myotis myotis	F	Penicillidia	dufourii	F	uninfected				Romania	Betfia	2015	CJ004162
Myotis myotis	F	Penicillidia	dufourii	M	uninfected				Romania	Betfia	2015	CJ004163
Myotis myotis	F	Penicillidia	dufourii	M	uninfected				Romania	Betfia	2015	CJ004163
Myotis myotis	F	Penicillidia	dufourii	M	uninfected				Romania	Betfia	2015	CJ004163
Myotis myotis	F	Penicillidia	dufourii	F	uninfected				Romania	Betfia	2015	CJ004163
Myotis myotis	F	Penicillidia	dufourii	F	uninfected				Romania	Betfia	2015	CJ004447
Myotis myotis	F	Penicillidia	dufourii	F	uninfected				Romania	Betfia	2015	CJ004448
Myotis myotis	F	Penicillidia	dufourii	M	uninfected				Romania	Betfia	2015	CJ004449
Myotis myotis	F	Penicillidia	dufourii	F	uninfected				Romania	Betfia	2015	CJ004449
Myotis myotis	F	Penicillidia	dufourii	M	uninfected				Romania	Betfia	2015	CJ004450
Myotis myotis	F	Penicillidia	dufourii	F	uninfected				Romania	Betfia	2015	CJ004450
Myotis myotis	F	Penicillidia	dufourii	F	uninfected				Romania	Betfia	2015	CJ004453
Myotis myotis	M	Nycteribia	kolenatii	M	uninfected				Romania	Șanț	2015	CJ002949
Myotis myotis	M	Nycteribia	kolenatii	F	uninfected				Romania	Șanț	2015	CJ002949
Myotis myotis	M	Nycteribia	kolenatii	F	uninfected				Romania	Șanț	2015	CJ002949
Myotis myotis	M	Nycteribia	kolenatii	M	uninfected				Romania	Cepari	2015	CJ002999
Myotis myotis	M	Nycteribia	kolenatii	M	uninfected				Romania	Betfia	2015	CJ004157
Myotis myotis	M	Nycteribia	kolenatii	M	uninfected				Romania	Betfia	2015	CJ004451
Myotis myotis	M	Nycteribia	kolenatii	F	uninfected				Romania	Betfia	2015	CJ004451
Myotis myotis	M	Nycteribia	kolenatii	F	uninfected				Romania	Betfia	2015	CJ004451
Myotis myotis	M	Nycteribia	latreillii	F	uninfected				Hungary	Miskolc	2012	12EP47
Myotis myotis	M	Nycteribia	vexata	M	uninfected				Hungary	Kislőd	1999	P014
Myotis myotis	M	Nycteribia	vexata	F	uninfected				Hungary	Olaszfalu	2009	GT090828-04-
Myotis myotis	M	Nycteribia	vexata	M	uninfected				Hungary	Pecs	2011	GTHU152-
Myotis myotis	M	Nycteribia	vexata	F	uninfected				Hungary	Pecs	2011	GTHU152-2
Myotis myotis	M	Nycteribia	vexata	F	uninfected				Hungary	Noszvaj	2012	12EP20
Myotis myotis	M	Nycteribia	vexata	M	uninfected				Hungary	Noszvaj	2012	12EP20
Myotis myotis	M	Penicillidia	dufourii	F	uninfected				Hungary	Szársomlyó	1999	P094
Myotis myotis	M	Penicillidia	dufourii	F	uninfected				Hungary	Szársomlyó	1999	P094
Myotis myotis	M	Penicillidia	dufourii	M	uninfected				Hungary	Szársomlyó	1999	P094
Myotis myotis	M	Penicillidia	dufourii	M	uninfected				Hungary	Nagyharsány	2009	GT090808-17-
Myotis myotis	M	Penicillidia	dufourii	F	uninfected				Hungary	Jávorkút	2012	12EP48
Myotis myotis	M	Penicillidia	dufourii	F	uninfected				Hungary	Noszvaj	2014	14EP15
Myotis myotis	M	Penicillidia	dufourii	M	uninfected				Hungary	Nagyvisnyo	2014	14EP18
Myotis myotis	M	Penicillidia	dufourii	M	uninfected				Romania	Șanț	2015	CJ002949
Myotis myotis	M	Penicillidia	dufourii	M	uninfected				Romania	Șanț	2015	CJ002949
Myotis myotis	M	Penicillidia	dufourii	M	uninfected				Romania	Șanț	2015	CJ002949
Myotis myotis	M	Penicillidia	dufourii	M	uninfected				Romania	Șanț	2015	CJ002949
Myotis myotis	M	Penicillidia	dufourii	M	uninfected				Romania	Șanț	2015	CJ002949
Myotis myotis	M	Penicillidia	dufourii	F	uninfected				Romania	Șanț	2015	CJ002949
Myotis myotis	M	Penicillidia	dufourii	F	uninfected				Romania	Șanț	2015	CJ002949
Myotis myotis	M	Penicillidia	dufourii	F	uninfected				Romania	Șanț	2015	CJ002949
Myotis myotis	M	Penicillidia	dufourii	F	uninfected				Romania	Șanț	2015	CJ002949
Myotis myotis	M	Penicillidia	dufourii	F	uninfected				Romania	Șanț	2015	CJ002949
Myotis myotis	M	Penicillidia	dufourii	F	uninfected				Romania	Cepari	2015	CJ002999
Myotis myotis	NR	Nycteribia	pedicularia	M	uninfected				Hungary	Komlo	2011	GTHU85-
Myotis myotis	NR	Nycteribia	schmidlii	F	uninfected				Hungary	Szársomlyó	1999	P093
Myotis myotis	NR	Nycteribia	schmidlii	M	uninfected				Hungary	Szársomlyó	1999	P093
Myotis myotis	NR	Penicillidia	dufourii	M	uninfected				Hungary	-	1999	P147
Myotis myotis	NR	Penicillidia	dufourii	F	uninfected				Hungary	-	2008	GT080815-01-
Myotis myotis	NR	Penicillidia	dufourii	F	uninfected				Hungary	Noszvaj	2014	14EP20
Myotis nattereri	F	Basilia	nattereri	M	uninfected				Hungary	Olaszfalu	2009	GT090828-07-
Myotis nattereri	F	Basilia	nattereri	M	uninfected				Hungary	Szársomlyó	2013	1212EP00
Myotis nattereri	M	Basilia	nana	M	uninfected				Hungary	Kislőd	1999	P103
Myotis nattereri	M	Basilia	nana	M	uninfected				Hungary	Felsőtárkány	2012	12EP08
Myotis nattereri	M	Basilia	nana	F	uninfected				Romania	Roșia	2015	CJ004184
Myotis nattereri	M	Basilia	nana	F	uninfected				Romania	Roșia	2015	CJ004184
Myotis nattereri	NR	Basilia	nattereri	F	uninfected				Hungary	Olaszfalu	2012	GTHU388-
Myotis nattereri	NR	Basilia	nattereri	M	uninfected				Hungary	Pilisszentlelek	2012	GTHU583-
Plecotus auritus	F	Basilia	italica	M	uninfected				Hungary	Szársomlyó	2012	12EP16
Plecotus auritus	F	Basilia	nattereri	M	uninfected				Hungary	Mánfa	2012	GTHU413-
Plecotus auritus	M	Basilia	nana	M	uninfected				Hungary	Hajszabarna	1999	P013
Plecotus auritus	NR	Basilia	nattereri	F	uninfected				Hungary	Olaszfalu	2007	GT071006-01-
Plecotus sp. (?)	NR	Basilia	nana	M	uninfected				Hungary	Abaliget	1997	P076
Plecotus sp. (?)	NR	Basilia	nana	M	uninfected				Hungary	Abaliget	1997	P076
Rhinolophus blasii	F	Phthiridium	biarticulatum	M	uninfected				Romania	Pecinișca	2015	CJ004225
Rhinolophus blasii	F	Phthiridium	biarticulatum	F	uninfected				Romania	Pecinișca	2015	CJ004225
Rhinolophus blasii	M	Phthiridium	biarticulatum	M	uninfected				Romania	Pecinișca	2015	CJ004226
Rhinolophus blasii	M	Phthiridium	biarticulatum	M	uninfected				Romania	Pecinișca	2015	CJ004227
Rhinolophus blasii	M	Phthiridium	biarticulatum	M	uninfected				Romania	Pecinișca	2015	CJ004227
Rhinolophus euryale	F	Phthiridium	biarticulatum	F	uninfected				Romania	Gaura Ungurului	2015	101234
Rhinolophus euryale	F	Phthiridium	biarticulatum	M	uninfected				Romania	Pecinișca	2015	CJ004224
Rhinolophus euryale	F	Phthiridium	biarticulatum	F	uninfected				Romania	Pecinișca	2015	CJ004224
Rhinolophus euryale	F	Phthiridium	biarticulatum	F	uninfected				Romania	Pecinișca	2015	CJ004224
Rhinolophus euryale	F	Phthiridium	biarticulatum	F	uninfected				Romania	Pecinișca	2015	CJ004224
Rhinolophus euryale	M	Phthiridium	biarticulatum	F	uninfected				Romania	Pecinișca	2015	CJ004223
Rhinolophus euryale	M	Phthiridium	biarticulatum	F	uninfected				Romania	Pecinișca	2015	CJ004223
Rhinolophus euryale	NR	Penicillidia	conspicua	F	infected	Arthrorhynchus	nycteribiae	abdomen	Hungary	Edelény	2014	14EP24 (Figure 3c & e), deposited at BP, No. 107916; Sequences deposited in GenBank (accession numbers KY094496, KY094497)
Rhinolophus ferrumequinum	F	Nycteribia	vexata	M	uninfected				Hungary	Nagyharsány	2009	GT090808-16-
Rhinolophus ferrumequinum	F	Phthiridium	biarticulatum	M	uninfected				Hungary	Nagyharsány	2009	GT090808-01-
Rhinolophus ferrumequinum	F	Phthiridium	biarticulatum	F	uninfected				Hungary	Nagyharsány	2009	GT090808-01-2
Rhinolophus ferrumequinum	F	Phthiridium	biarticulatum	M	uninfected				Hungary	Nagyharsány	2009	GT090808-02-
Rhinolophus ferrumequinum	F	Phthiridium	biarticulatum	F	uninfected				Hungary	Nagyharsány	2009	GT090808-03-
Rhinolophus ferrumequinum	F	Phthiridium	biarticulatum	F	uninfected				Hungary	Nagyharsány	2009	GT090808-03-
Rhinolophus ferrumequinum	F	Phthiridium	biarticulatum	M	uninfected				Hungary	Nagyharsány	2009	GT090808-08-
Rhinolophus ferrumequinum	F	Phthiridium	biarticulatum	F	uninfected				Hungary	Nagyharsány	2009	GT090808-08-2
Rhinolophus ferrumequinum	F	Phthiridium	biarticulatum	F	uninfected				Hungary	Nagyharsány	2009	GT090808-08-2
Rhinolophus ferrumequinum	F	Phthiridium	biarticulatum	F	uninfected				Hungary	Nagyharsány	2009	GT090808-09-
Rhinolophus ferrumequinum	F	Phthiridium	biarticulatum	M	uninfected				Hungary	Nagyharsány	2009	GT090808-13-
Rhinolophus ferrumequinum	F	Phthiridium	biarticulatum	F	uninfected				Hungary	Nagyharsány	2009	GT090808-13-2
Rhinolophus ferrumequinum	F	Phthiridium	biarticulatum	F	uninfected				Hungary	Nagyharsány	2009	GT090808-13-2
Rhinolophus ferrumequinum	F	Phthiridium	biarticulatum	F	uninfected				Hungary	Nagyharsány	2009	GT090808-13-2
Rhinolophus ferrumequinum	F	Phthiridium	biarticulatum	F	uninfected				Hungary	Nagyharsány	2009	GT090808-13-2
Rhinolophus ferrumequinum	F	Phthiridium	biarticulatum	M	uninfected				Hungary	Nagyharsány	2009	GT090808-18-
Rhinolophus ferrumequinum	F	Phthiridium	biarticulatum	M	uninfected				Romania	Gura Dobrogei	2015	101490
Rhinolophus ferrumequinum	F	Phthiridium	biarticulatum	F	uninfected				Romania	Gura Dobrogei	2015	101490
Rhinolophus ferrumequinum	F	Phthiridium	biarticulatum	F	uninfected				Romania	Gura Dobrogei	2015	101490
Rhinolophus ferrumequinum	F	Phthiridium	biarticulatum	F	uninfected				Romania	Gura Dobrogei	2015	101490
Rhinolophus ferrumequinum	F	Phthiridium	biarticulatum	F	uninfected				Romania	Gura Dobrogei	2015	101490
Rhinolophus ferrumequinum	F	Phthiridium	biarticulatum	M	uninfected				Romania	Tulcea	2015	CJ003612
Rhinolophus ferrumequinum	F	Phthiridium	biarticulatum	F	uninfected				Romania	Tulcea	2015	CJ004318
Rhinolophus ferrumequinum	F	Phthiridium	biarticulatum	M	uninfected				Romania	Tulcea	2015	CJ004336
Rhinolophus ferrumequinum	F	Phthiridium	biarticulatum	F	uninfected				Romania	Tulcea	2015	CJ004336
Rhinolophus ferrumequinum	M	Nycteribia	kolenatii	M	uninfected				Romania	Cheia	2015	102082
Rhinolophus ferrumequinum	M	Nycteribia	kolenatii	F	uninfected				Romania	Cheia	2015	102082
Rhinolophus ferrumequinum	M	Nycteribia	kolenatii	F	uninfected				Romania	Cheia	2015	102082
Rhinolophus ferrumequinum	M	Nycteribia	kolenatii	F	uninfected				Romania	Cheia	2015	102082
Rhinolophus ferrumequinum	M	Nycteribia	kolenatii	F	uninfected				Romania	Cheia	2015	102082
Rhinolophus ferrumequinum	M	Nycteribia	kolenatii	F	uninfected				Romania	Cheia	2015	102082
Rhinolophus ferrumequinum	M	Phthiridium	biarticulatum	F	uninfected				Hungary	Nagyharsány	2009	GT090808-05-
Rhinolophus ferrumequinum	M	Phthiridium	biarticulatum	F	uninfected				Hungary	Nagyharsány	2009	GT090808-12-
Rhinolophus hipposideros	NR	Nycteribia	vexata	F	uninfected				Hungary	Bajna	2011	GTHU213-
Rhinolophus mehelyi	F	Phthiridium	biarticulatum	F	uninfected				Romania	Tulcea	2015	CJ003594
Rhinolophus mehelyi	F	Phthiridium	biarticulatum	M	uninfected				Romania	Tulcea	2015	CJ003644
Rhinolophus mehelyi	F	Phthiridium	biarticulatum	F	uninfected				Romania	Pecinișca	2015	CJ004221
Rhinolophus mehelyi	F	Phthiridium	biarticulatum	F	uninfected				Romania	Pecinișca	2015	CJ004221
Rhinolophus mehelyi	F	Phthiridium	biarticulatum	F	uninfected				Romania	Pecinișca	2015	CJ004222
Rhinolophus mehelyi	F	Phthiridium	biarticulatum	M	uninfected				Romania	Tulcea	2015	CJ004320
Rhinolophus mehelyi	F	Phthiridium	biarticulatum	M	uninfected				Romania	Tulcea	2015	CJ004320
Rhinolophus mehelyi	M	Phthiridium	biarticulatum	M	uninfected				Romania	Pecinișca	2015	CJ004220
Rhinolophus mehelyi	M	Phthiridium	biarticulatum	M	uninfected				Romania	Tulcea	2015	CJ004279
Rhinolophus mehelyi	M	Phthiridium	biarticulatum	F	uninfected				Romania	Tulcea	2015	CJ004279
